# Supplementary material for: Cyclo­benzaprinium salicylate
Source: Acta Crystallogr Sect E Struct Rep Online. 2011 Jun 4;67(Pt 7):o1584. doi: 10.1107/S1600536811020642 (PMC3152117; doi:10.1107/S1600536811020642)
Supplement: Supplementary file 2 [file e-67-o1584-Isup2.hkl]

# 
# h,k,l, Fc-squared, Fo-squared, sigma(Fo-squared) and status flag 
# 
data_I
_shelx_title ' hsy1059_0m in P-1 (RT)' 
_shelx_refln_list_code          4 
_shelx_F_calc_maximum      120.77 
_exptl_crystal_F_000       440.00 
_reflns_d_resolution_high  0.7096 
 
loop_ 
 _symmetry_equiv_pos_as_xyz 
 'x, y, z' 
 '-x, -y, -z' 
 
_cell_length_a     7.4700 
_cell_length_b    10.8408 
_cell_length_c    14.9724 
_cell_angle_alpha  76.073 
_cell_angle_beta   77.357 
_cell_angle_gamma  72.574 
 
_shelx_F_squared_multiplier     1.000 
 
loop_ 
 _refln_index_h 
 _refln_index_k 
 _refln_index_l 
 _refln_F_squared_calc 
 _refln_F_squared_meas 
 _refln_F_squared_sigma 
 _refln_observed_status 
   1   0   0     1236.61     1307.28     23.99 o 
   2   0   0        5.72        3.75      0.38 o 
   3   0   0       38.14       42.33      1.36 o 
   4   0   0        0.46        1.10      0.30 o 
   5   0   0       75.01       84.32      1.71 o 
   6   0   0      795.55      791.93      8.27 o 
   7   0   0      170.91      166.06      3.97 o 
   8   0   0        6.37        7.25      0.85 o 
   9   0   0       18.46       19.35      1.84 o 
  -9   1   0        2.51        2.88      0.87 o 
  -8   1   0        0.00        0.24      0.70 o 
  -7   1   0       26.18       25.35      1.30 o 
  -6   1   0       25.37       25.35      1.33 o 
  -5   1   0        8.09        5.16      0.97 o 
  -4   1   0       48.63       48.04      1.09 o 
  -3   1   0       67.74       76.55      1.37 o 
  -2   1   0     1924.60     2014.93     30.24 o 
  -1   1   0      525.83      476.62     10.06 o 
   0   1   0       35.67       30.45      0.47 o 
   1   1   0      130.18      138.23      2.10 o 
   2   1   0     3509.08     3240.17     48.71 o 
   3   1   0      151.19      144.36      2.38 o 
   4   1   0       41.43       40.75      0.94 o 
   5   1   0       20.38       23.72      1.28 o 
   6   1   0       79.51       75.79      1.47 o 
   7   1   0        4.01        3.19      0.51 o 
   8   1   0        0.15        0.37      0.91 o 
   9   1   0        3.83        6.15      1.32 o 
  10   1   0        0.04        0.26      1.53 o 
  -9   2   0        0.18       -0.34      1.13 o 
  -8   2   0        7.71        5.32      1.11 o 
  -7   2   0        0.16        0.36      0.69 o 
  -6   2   0      198.33      196.18      3.40 o 
  -5   2   0      373.64      375.80      7.44 o 
  -4   2   0       17.93       18.72      0.87 o 
  -3   2   0        0.48        2.64      0.46 o 
  -2   2   0        0.89        1.54      0.59 o 
  -1   2   0       14.76        6.66      0.59 o 
   0   2   0     2335.47     2162.31     16.65 o 
   1   2   0     5260.83     4915.80     55.04 o 
   2   2   0     1034.63     1008.26     10.85 o 
   3   2   0        0.06       -0.26      0.26 o 
   4   2   0      102.77      107.50      2.51 o 
   5   2   0       11.69       14.58      0.71 o 
   6   2   0       15.79       15.88      1.41 o 
   7   2   0        8.02        6.63      0.66 o 
   8   2   0       37.13       39.84      2.22 o 
   9   2   0        0.98       -0.36      1.33 o 
  10   2   0       14.19       17.60      2.19 o 
  -9   3   0        3.90        3.51      1.21 o 
  -8   3   0        1.25        0.30      0.97 o 
  -7   3   0       12.73       11.86      1.66 o 
  -6   3   0       30.96       29.11      1.68 o 
  -5   3   0      482.38      483.99      7.49 o 
  -4   3   0      490.14      456.73     11.12 o 
  -3   3   0       53.06       51.08      1.66 o 
  -2   3   0        0.65        0.32      0.36 o 
  -1   3   0       70.60       83.15      1.32 o 
   0   3   0      256.16      286.22      2.54 o 
   1   3   0     2425.01     2404.32     23.85 o 
   2   3   0     2463.12     2497.91     30.74 o 
   3   3   0       28.12       27.03      0.87 o 
   4   3   0      543.07      541.40      5.74 o 
   5   3   0        1.18        0.39      0.29 o 
   6   3   0        0.34        0.50      0.33 o 
   7   3   0        2.60        1.58      0.95 o 
   8   3   0        0.78       -1.51      1.51 o 
   9   3   0       56.18       57.15      6.61 o 
  10   3   0       38.42       38.50      2.89 o 
  -8   4   0        3.05        3.52      1.21 o 
  -7   4   0        2.21        2.93      1.03 o 
  -6   4   0       37.91       39.11      2.66 o 
  -5   4   0      464.77      456.39      7.34 o 
  -4   4   0       53.37       57.05      2.41 o 
  -3   4   0       37.65       29.95      1.29 o 
  -2   4   0      370.88      404.39      4.14 o 
  -1   4   0        9.12       11.17      0.50 o 
   0   4   0      385.11      406.61      3.82 o 
   1   4   0      148.91      137.37      1.57 o 
   2   4   0      266.49      265.58      5.37 o 
   3   4   0        8.46       12.02      0.55 o 
   4   4   0      340.93      350.71      3.94 o 
   5   4   0        6.70        4.63      0.45 o 
   6   4   0      188.78      196.85      2.54 o 
   7   4   0      120.63      116.07      6.52 o 
   8   4   0        8.50        4.98      1.80 o 
   9   4   0        3.15        1.34      2.00 o 
  10   4   0        0.01        0.18      1.86 o 
  -8   5   0        0.85        0.91      1.96 o 
  -7   5   0       29.67       29.77      3.44 o 
  -6   5   0        7.66       10.33      1.37 o 
  -5   5   0        5.22        3.61      0.97 o 
  -4   5   0      618.17      604.12      9.06 o 
  -3   5   0       39.87       36.77      2.17 o 
  -2   5   0       96.33       97.28      1.52 o 
  -1   5   0     1154.08     1224.82     10.63 o 
   0   5   0     1140.37     1207.71      9.76 o 
   1   5   0      664.74      693.74      5.81 o 
   2   5   0        4.06        2.76      0.34 o 
   3   5   0       96.80      104.25      1.88 o 
   4   5   0       33.33       37.83      0.91 o 
   5   5   0       20.80       19.38      0.97 o 
   6   5   0        2.14        3.29      1.04 o 
   7   5   0      231.45      223.48      3.21 o 
   8   5   0        7.34        5.81      1.96 o 
   9   5   0        2.45        4.07      2.23 o 
  10   5   0        0.54        4.53      2.51 o 
  -7   6   0       16.34       16.63      1.84 o 
  -6   6   0       44.84       44.73      5.14 o 
  -5   6   0       39.73       39.92      2.95 o 
  -4   6   0       65.98       61.04      2.32 o 
  -3   6   0      201.94      189.84      3.39 o 
  -2   6   0       23.49       25.21      1.41 o 
  -1   6   0        0.39        0.36      0.41 o 
   0   6   0       65.81       66.29      1.17 o 
   1   6   0       25.80       19.71      0.72 o 
   2   6   0      222.59      256.57      2.51 o 
   3   6   0      376.18      392.60      4.29 o 
   4   6   0      144.52      133.93      7.28 o 
   5   6   0        3.07        3.53      1.01 o 
   6   6   0        0.09        0.73      0.75 o 
   7   6   0        8.88        9.04      1.04 o 
   9   6   0        2.10        5.02      2.36 o 
  10   6   0        1.11        2.10      2.45 o 
  -7   7   0        0.02       -0.30      1.17 o 
  -6   7   0        1.53        1.70      1.30 o 
  -5   7   0       17.59       16.68      1.76 o 
  -4   7   0        0.89        1.98      0.94 o 
  -3   7   0       25.03       24.93      1.42 o 
  -2   7   0        4.99        5.32      0.80 o 
  -1   7   0       52.90       60.31      1.37 o 
   0   7   0       60.85       64.58      1.27 o 
   1   7   0      105.51      110.68      1.75 o 
   2   7   0       25.16       26.52      0.78 o 
   3   7   0       31.69       30.19      1.75 o 
   4   7   0       21.91       18.04      1.43 o 
   5   7   0        1.78        2.54      0.90 o 
   6   7   0        7.11        5.99      1.06 o 
   7   7   0        1.73        2.57      0.91 o 
   8   7   0        0.13       -0.16      0.77 o 
   9   7   0        0.00       -1.03      2.40 o 
  -6   8   0       10.76       13.00      2.08 o 
  -5   8   0        0.57        0.35      1.07 o 
  -4   8   0        3.87        2.97      1.10 o 
  -3   8   0       31.70       34.70      1.74 o 
  -2   8   0       17.33       21.10      1.21 o 
  -1   8   0       17.90       15.85      1.04 o 
   0   8   0       21.11       26.56      1.55 o 
   1   8   0       26.55       28.86      1.09 o 
   2   8   0      104.17       99.14      1.86 o 
   3   8   0       60.67       67.80      1.88 o 
   4   8   0       45.19       49.88      3.32 o 
   5   8   0       16.65       16.51      1.32 o 
   6   8   0        3.40        2.05      1.18 o 
   7   8   0        0.93       -1.17      1.66 o 
   8   8   0        0.20       -0.59      3.78 o 
   9   8   0        3.09        4.29      2.91 o 
  -6   9   0        3.21        3.10      1.46 o 
  -5   9   0        2.57        2.82      1.33 o 
  -4   9   0        4.21        4.12      1.29 o 
  -3   9   0      132.56      131.95      3.12 o 
  -2   9   0        0.00       -0.75      0.75 o 
  -1   9   0       37.78       34.10      2.01 o 
   0   9   0       14.86       16.61      1.24 o 
   1   9   0       21.74       20.65      0.99 o 
   2   9   0       22.09       25.34      1.16 o 
   3   9   0      248.67      231.75      3.72 o 
   4   9   0       83.15       72.30      2.33 o 
   5   9   0       10.20        9.67      1.21 o 
   6   9   0        4.47        4.83      1.18 o 
   7   9   0        0.17       -1.01      1.01 o 
   9   9   0        0.29       -0.23      1.12 o 
  -5  10   0        2.12        0.82      1.36 o 
  -4  10   0       13.92       16.70      2.10 o 
  -3  10   0        2.27        2.19      1.02 o 
  -2  10   0        7.85        8.31      1.08 o 
  -1  10   0       16.03       17.18      1.40 o 
   0  10   0       14.25       17.34      1.27 o 
   1  10   0       17.10       16.68      1.24 o 
   2  10   0       72.89       70.54      1.81 o 
   3  10   0        8.26        7.48      1.08 o 
   4  10   0        8.76       11.23      1.36 o 
   5  10   0        1.97       -0.06      0.94 o 
   6  10   0        1.37        0.28      1.40 o 
   7  10   0       12.66        8.80      3.69 o 
   8  10   0        6.30        1.10      1.25 o 
   9  10   0        2.88        0.78      1.25 o 
  -4  11   0       30.60       30.99      2.07 o 
  -3  11   0       12.24       11.75      1.43 o 
  -2  11   0        0.20       -0.21      1.02 o 
  -1  11   0        5.96        4.56      1.17 o 
   0  11   0       13.03       12.13      1.53 o 
   1  11   0       10.71        9.61      1.18 o 
   2  11   0       64.23       62.04      1.84 o 
   3  11   0        5.98        3.95      1.07 o 
   4  11   0       17.71       17.17      1.68 o 
   5  11   0        1.03        1.03      1.12 o 
   6  11   0        0.22       -0.79      1.66 o 
   7  11   0        4.15        3.11      5.24 o 
   8  11   0        3.14       -0.87      3.24 o 
  -3  12   0        4.79        5.22      1.58 o 
  -2  12   0        4.91        2.20      1.47 o 
  -1  12   0        0.28       -1.21      1.21 o 
   0  12   0        3.76        2.41      1.31 o 
   1  12   0        0.93       -0.05      1.73 o 
   2  12   0        1.41        1.10      0.84 o 
   3  12   0        0.10       -1.01      1.01 o 
   4  12   0        2.94        1.22      1.36 o 
   5  12   0        8.88       10.39      3.06 o 
   6  12   0        8.20        3.13      3.11 o 
   7  12   0        0.27       -0.73      1.60 o 
  -2  13   0        0.28        1.88      1.48 o 
  -1  13   0        2.16        1.44      1.53 o 
   0  13   0        4.81        3.22      1.89 o 
   1  13   0        9.42        8.75      1.57 o 
   2  13   0        3.08        3.48      2.08 o 
   3  13   0        5.78        1.98      1.94 o 
   4  13   0        0.16       -2.24      3.14 o 
   5  13   0       27.09       29.84      2.73 o 
   6  13   0        0.00       -2.80      2.80 o 
   7  13   0        1.82        0.89      3.43 o 
   0  14   0        0.76       -1.63      2.15 o 
   1  14   0        0.93       -0.86      1.50 o 
   2  14   0        0.00        4.54      3.87 o 
   3  14   0        0.02        1.64      2.04 o 
   4  14   0       51.57       50.47      3.95 o 
   5  14   0        0.07       -1.68      1.68 o 
  -5 -14   1        0.47       -2.51      3.78 o 
  -4 -14   1        5.70        2.79      2.50 o 
  -3 -14   1        4.50       -0.84      3.50 o 
  -2 -14   1       15.63       16.85      4.62 o 
  -1 -14   1        4.14        3.06      1.53 o 
   0 -14   1        0.05       -1.45      1.45 o 
  -6 -13   1        1.84       -0.02      1.72 o 
  -5 -13   1        0.41        0.88      1.88 o 
  -4 -13   1        0.62       -0.97      1.86 o 
  -3 -13   1        1.64        1.14      1.47 o 
  -2 -13   1        0.25        0.40      2.04 o 
  -1 -13   1        0.30       -1.21      1.21 o 
   0 -13   1        0.87        0.44      1.46 o 
   1 -13   1        0.37        2.30      1.55 o 
   2 -13   1        6.02        3.90      2.03 o 
  -7 -12   1        6.66        7.70      2.03 o 
  -6 -12   1       11.81       11.66      2.12 o 
  -5 -12   1        2.19        3.52      1.76 o 
  -4 -12   1        3.88        4.02      1.42 o 
  -3 -12   1        1.91        1.67      1.22 o 
  -2 -12   1        1.56        0.58      1.04 o 
  -1 -12   1       13.71       14.09      1.64 o 
   0 -12   1        1.62       -0.07      1.28 o 
   1 -12   1        0.79        1.87      1.43 o 
   2 -12   1        0.74        0.13      1.48 o 
   3 -12   1       10.44        9.40      3.52 o 
  -8 -11   1        2.05        1.11      3.03 o 
  -7 -11   1        6.39        3.34      1.61 o 
  -6 -11   1        0.01       -0.64      1.12 o 
  -5 -11   1        3.48        2.51      2.73 o 
  -4 -11   1        0.10       -1.03      1.11 o 
  -3 -11   1       46.55       43.14      2.01 o 
  -2 -11   1       19.08       16.67      1.44 o 
  -1 -11   1       10.45       11.15      1.41 o 
   0 -11   1        3.10        3.75      2.05 o 
   1 -11   1        5.13        5.49      1.46 o 
   2 -11   1        1.79       -0.06      1.67 o 
   3 -11   1       14.08       15.81      1.82 o 
   4 -11   1       35.21       38.97      2.31 o 
  -8 -10   1        2.78        1.84      1.67 o 
  -7 -10   1        2.40        2.51      1.44 o 
  -6 -10   1        6.94        6.44      2.11 o 
  -5 -10   1        0.30        0.95      1.04 o 
  -4 -10   1       24.85       25.51      1.78 o 
  -3 -10   1       61.26       64.32      2.27 o 
  -2 -10   1       60.45       60.85      1.96 o 
  -1 -10   1       29.88       29.80      1.46 o 
   0 -10   1        1.16        0.28      0.99 o 
   1 -10   1        0.21       -0.51      0.84 o 
   2 -10   1        5.59        6.76      1.05 o 
   3 -10   1       12.94       13.22      1.42 o 
   4 -10   1        0.07        1.43      1.06 o 
   5 -10   1        0.04       -1.08      1.45 o 
  -9  -9   1        0.13       -0.46      1.68 o 
  -8  -9   1        3.23        2.45      1.30 o 
  -7  -9   1        0.77       -0.01      1.16 o 
  -6  -9   1        0.22       -0.01      1.11 o 
  -5  -9   1        3.58        2.67      1.01 o 
  -4  -9   1       35.91       34.46      1.91 o 
  -3  -9   1       16.44       14.77      1.21 o 
  -2  -9   1       86.42       80.75      2.13 o 
  -1  -9   1      201.74      193.45      3.03 o 
   0  -9   1       26.17       28.20      1.30 o 
   1  -9   1        9.99        8.77      0.96 o 
   2  -9   1       67.18       62.39      1.96 o 
   3  -9   1       20.98       20.07      1.52 o 
   4  -9   1        7.95        7.65      1.72 o 
   5  -9   1       82.44       82.72      3.26 o 
   6  -9   1       11.58       13.45      2.47 o 
  -9  -8   1        3.90        4.14      1.78 o 
  -8  -8   1        0.78       -0.30      1.69 o 
  -7  -8   1        5.49        4.17      1.39 o 
  -6  -8   1        0.46        1.35      1.09 o 
  -5  -8   1        7.30        7.20      1.08 o 
  -4  -8   1      146.96      145.44      3.13 o 
  -3  -8   1       83.14       90.54      2.19 o 
  -2  -8   1       56.69       55.85      2.28 o 
  -1  -8   1        2.71        2.89      0.65 o 
   0  -8   1        0.32        0.85      0.50 o 
   1  -8   1        2.73        5.39      0.77 o 
   2  -8   1       37.86       42.72      1.55 o 
   3  -8   1       40.89       36.73      1.77 o 
   4  -8   1        1.39        2.44      1.06 o 
   5  -8   1        3.31        3.27      1.24 o 
   6  -8   1       37.78       46.62      2.83 o 
  -9  -7   1        0.07       -0.35      2.53 o 
  -8  -7   1       10.20        8.13      1.28 o 
  -7  -7   1        7.32        7.74      1.30 o 
  -6  -7   1      165.34      160.93      3.71 o 
  -5  -7   1       21.45       20.75      1.56 o 
  -4  -7   1       19.50       19.81      1.51 o 
  -3  -7   1      107.48      107.21      2.20 o 
  -2  -7   1       84.49       82.42      1.61 o 
  -1  -7   1      297.78      306.09      3.39 o 
   0  -7   1       87.81       97.66      1.58 o 
   1  -7   1       25.74       32.74      1.16 o 
   2  -7   1       54.82       55.27      2.47 o 
   3  -7   1       12.79       11.18      1.49 o 
   4  -7   1        5.39        4.32      1.08 o 
   5  -7   1        3.97        3.87      1.17 o 
   6  -7   1        9.63       10.05      1.57 o 
   7  -7   1        0.03        6.28      2.10 o 
  -9  -6   1        5.14        4.57      2.65 o 
  -8  -6   1       39.35       42.71      1.87 o 
  -7  -6   1       23.36       21.56      2.44 o 
  -6  -6   1       54.62       57.19      2.29 o 
  -5  -6   1        9.50       10.75      1.43 o 
  -4  -6   1       45.52       47.84      3.27 o 
  -3  -6   1      185.24      171.32      2.69 o 
  -2  -6   1       99.40      107.28      1.40 o 
  -1  -6   1        0.97        0.55      0.33 o 
   0  -6   1      930.18      970.58      8.12 o 
   1  -6   1        0.39        1.76      0.47 o 
   2  -6   1        1.98        1.55      0.57 o 
   3  -6   1        3.47        2.59      0.98 o 
   4  -6   1        0.05        0.04      0.79 o 
   5  -6   1       24.74       27.81      1.90 o 
   6  -6   1        0.85        1.85      1.45 o 
   7  -6   1       15.12       16.02      1.79 o 
 -10  -5   1        0.18       -0.05      2.47 o 
  -9  -5   1       31.48       35.45      3.60 o 
  -8  -5   1       29.26       29.58      1.44 o 
  -7  -5   1        7.83       10.74      2.61 o 
  -6  -5   1      140.81      142.61      3.44 o 
  -5  -5   1       78.32       72.97      3.08 o 
  -4  -5   1       62.46       66.35      1.58 o 
  -3  -5   1      564.28      552.05      6.12 o 
  -2  -5   1      477.10      509.07      5.84 o 
  -1  -5   1      287.10      282.49      2.90 o 
   0  -5   1      302.75      283.27      2.77 o 
   1  -5   1       60.40       60.01      1.27 o 
   2  -5   1      245.46      275.93      3.20 o 
   3  -5   1       93.44       94.39      2.14 o 
   4  -5   1       12.49       13.83      1.35 o 
   5  -5   1        7.56        7.40      1.12 o 
   6  -5   1      101.74      102.82      3.09 o 
   7  -5   1        6.58        3.29      1.20 o 
   8  -5   1        2.20        1.51      1.69 o 
 -10  -4   1        0.14        0.31      1.65 o 
  -9  -4   1        1.88        0.55      2.18 o 
  -8  -4   1        2.68        0.45      1.84 o 
  -7  -4   1       83.85       86.73      2.39 o 
  -6  -4   1        0.81        2.61      0.58 o 
  -5  -4   1      119.22      129.70      2.28 o 
  -4  -4   1       51.18       46.61      1.12 o 
  -3  -4   1       57.44       62.48      1.19 o 
  -2  -4   1      484.58      468.99      5.26 o 
  -1  -4   1      351.71      337.71      3.49 o 
   0  -4   1      335.62      372.44      3.57 o 
   1  -4   1      559.01      540.98      5.28 o 
   2  -4   1       81.05       85.10      1.40 o 
   3  -4   1        6.15        6.96      0.71 o 
   4  -4   1        7.80        6.69      1.42 o 
   5  -4   1        4.33        3.44      0.99 o 
   6  -4   1       45.89       49.76      2.13 o 
   7  -4   1        0.56        1.09      0.95 o 
   8  -4   1       24.13       22.94      1.89 o 
 -10  -3   1       20.59       25.43      2.62 o 
  -9  -3   1        2.55        0.66      1.99 o 
  -8  -3   1       18.95       17.46      2.39 o 
  -7  -3   1       78.09       72.58      2.16 o 
  -6  -3   1        0.03       -0.26      0.39 o 
  -5  -3   1       37.55       39.99      1.07 o 
  -4  -3   1       52.34       45.02      1.09 o 
  -3  -3   1      135.03      137.07      2.61 o 
  -2  -3   1      550.30      499.45      7.80 o 
  -1  -3   1      600.13      645.37      6.14 o 
   0  -3   1     1426.15     1393.43     10.93 o 
   1  -3   1      395.98      415.24      4.43 o 
   2  -3   1      871.68      858.65     11.64 o 
   3  -3   1      264.79      257.99      3.50 o 
   4  -3   1        0.27        0.90      0.92 o 
   5  -3   1      177.49      164.51      3.50 o 
   6  -3   1       38.27       39.84      1.87 o 
   7  -3   1       21.16       23.79      1.70 o 
   8  -3   1        7.61        9.01      1.33 o 
   9  -3   1        0.07        0.55      1.30 o 
 -10  -2   1        4.80        4.85      2.05 o 
  -9  -2   1        4.51        8.73      1.75 o 
  -8  -2   1       29.01       29.09      1.30 o 
  -7  -2   1       13.95       14.61      1.01 o 
  -6  -2   1       13.40       12.12      0.71 o 
  -5  -2   1        0.00       -0.42      0.42 o 
  -4  -2   1      760.79      758.76      8.79 o 
  -3  -2   1       84.99       78.89      1.45 o 
  -2  -2   1       27.61       24.26      0.60 o 
  -1  -2   1      366.11      393.72      3.83 o 
   0  -2   1       25.85       18.40      0.63 o 
   1  -2   1     5979.80     5816.40     61.92 o 
   2  -2   1     2107.28     2089.91     30.84 o 
   3  -2   1       22.14       19.84      0.92 o 
   4  -2   1        6.68        6.98      0.72 o 
   5  -2   1        5.16        5.01      1.61 o 
   6  -2   1       47.57       42.21      1.93 o 
   7  -2   1       21.37       23.27      1.55 o 
   8  -2   1       17.78       17.17      1.49 o 
   9  -2   1        5.21        4.25      1.08 o 
  -9  -1   1        2.97        3.42      1.55 o 
  -8  -1   1        1.25        1.63      0.75 o 
  -7  -1   1       28.56       26.30      1.33 o 
  -6  -1   1       24.13       22.05      0.94 o 
  -5  -1   1      212.55      211.16      3.74 o 
  -4  -1   1      319.15      341.87      4.08 o 
  -3  -1   1       40.13       45.36      2.85 o 
  -2  -1   1        5.14        6.49      0.47 o 
  -1  -1   1      161.93      160.93      3.74 o 
   0  -1   1      230.21      190.69      2.00 o 
   1  -1   1      686.31      698.63     10.51 o 
   2  -1   1     1148.06     1219.94     13.36 o 
   3  -1   1      215.54      247.00      2.43 o 
   4  -1   1        2.19        2.21      0.32 o 
   5  -1   1      134.15      125.67      2.26 o 
   6  -1   1      298.56      297.61      4.31 o 
   7  -1   1        3.73        3.75      1.16 o 
   8  -1   1        6.81        6.87      1.43 o 
   9  -1   1        5.50        3.01      1.67 o 
  -9   0   1       22.74       23.59      1.32 o 
  -8   0   1        8.73        7.19      0.95 o 
  -7   0   1      182.81      178.11      3.17 o 
  -6   0   1        5.79        7.55      0.86 o 
  -5   0   1        9.01       12.83      0.90 o 
  -4   0   1       30.92       25.44      1.03 o 
  -3   0   1      535.47      553.42     11.92 o 
  -2   0   1     5166.94     5193.07     63.60 o 
  -1   0   1      674.41      647.14     13.98 o 
   1   0   1     1580.98     1575.97     23.27 o 
   2   0   1     6021.91     5846.30     56.32 o 
   3   0   1      633.82      659.79     13.59 o 
   4   0   1      255.41      252.57      3.03 o 
   5   0   1        0.79        0.74      0.32 o 
   6   0   1        0.12       -0.39      0.39 o 
   7   0   1      327.19      322.27      6.30 o 
   8   0   1        4.77        5.41      0.71 o 
   9   0   1       27.86       28.31      2.05 o 
  -9   1   1        0.68        0.98      0.84 o 
  -8   1   1        0.67        1.11      0.80 o 
  -7   1   1       26.74       25.33      1.35 o 
  -6   1   1        0.97        0.56      0.61 o 
  -5   1   1        5.36        5.31      1.08 o 
  -4   1   1      452.59      462.46      8.77 o 
  -3   1   1      341.73      410.51      9.21 o 
  -2   1   1      448.59      381.50     12.11 o 
  -1   1   1     8331.74     7762.23    139.64 o 
   0   1   1      798.70      728.35      6.31 o 
   1   1   1      149.73      146.77      1.71 o 
   2   1   1      785.48      834.09     14.17 o 
   3   1   1      482.05      503.57      8.45 o 
   4   1   1       33.99       33.75      1.04 o 
   5   1   1      138.65      127.25      2.01 o 
   6   1   1       43.26       42.25      1.01 o 
   7   1   1       85.54       86.79      3.67 o 
   8   1   1        8.05        5.97      1.12 o 
   9   1   1        5.81        6.43      1.28 o 
  10   1   1        3.77        8.77      1.84 o 
  -9   2   1        0.30       -0.29      0.98 o 
  -8   2   1        2.34        2.17      0.95 o 
  -7   2   1       13.41       13.74      1.63 o 
  -6   2   1      112.00      104.43      2.37 o 
  -5   2   1       47.94       46.81      2.87 o 
  -4   2   1        9.16        7.99      0.97 o 
  -3   2   1        4.22        5.99      0.53 o 
  -2   2   1       10.82       15.29      0.87 o 
  -1   2   1       71.64       98.76      1.24 o 
   0   2   1     1487.82     1483.79     12.82 o 
   1   2   1    14585.73    13625.83    151.25 o 
   2   2   1     2431.77     2334.81     22.64 o 
   3   2   1       20.84       31.64      0.85 o 
   4   2   1       43.12       43.95      3.17 o 
   5   2   1       14.68       14.86      1.48 o 
   6   2   1       24.79       25.19      2.11 o 
   7   2   1      148.67      159.64      6.24 o 
   8   2   1       85.36       86.71      2.60 o 
   9   2   1       13.24       17.88      1.89 o 
  10   2   1        0.07        0.76      2.31 o 
  -9   3   1        2.93        0.52      2.07 o 
  -8   3   1        3.26        3.12      1.12 o 
  -7   3   1       10.29       10.84      1.32 o 
  -6   3   1       22.99       24.89      1.65 o 
  -5   3   1      161.84      155.00      3.45 o 
  -4   3   1        7.68        6.61      0.88 o 
  -3   3   1      131.88      118.47      2.44 o 
  -2   3   1        1.51        0.42      0.35 o 
  -1   3   1      127.83      125.09      1.59 o 
   0   3   1      154.59      166.47      1.72 o 
   1   3   1     8521.60     8575.34     71.30 o 
   2   3   1     5918.99     5609.94     59.63 o 
   3   3   1      198.11      211.22      2.23 o 
   4   3   1      100.70       93.17      2.46 o 
   5   3   1        3.37        5.29      1.03 o 
   6   3   1        3.23        5.20      1.40 o 
   7   3   1      102.03       95.33      6.78 o 
   8   3   1      273.04      277.53      5.79 o 
   9   3   1       14.84       10.53      1.67 o 
  10   3   1        1.05        2.53      1.59 o 
  -8   4   1        0.00        0.01      1.03 o 
  -7   4   1       68.46       62.50      2.51 o 
  -6   4   1        3.55        6.99      2.03 o 
  -5   4   1        0.06        0.75      0.85 o 
  -4   4   1      301.85      294.80      6.18 o 
  -3   4   1      193.08      207.87      3.72 o 
  -2   4   1        1.16        2.27      0.40 o 
  -1   4   1      176.80      190.08      2.11 o 
   0   4   1        6.49        4.76      0.33 o 
   1   4   1      599.39      593.37      5.64 o 
   2   4   1     4903.39     4663.88     41.10 o 
   3   4   1     1493.58     1460.22     18.09 o 
   4   4   1      144.08      150.86      2.03 o 
   5   4   1        0.07        0.34      0.33 o 
   6   4   1        0.09        0.16      0.99 o 
   7   4   1       47.35       37.72      5.12 o 
   8   4   1        0.01       -2.95      2.95 o 
   9   4   1       90.40       87.91      4.20 o 
  10   4   1       83.10       80.23      3.66 o 
  -8   5   1        0.51        1.19      1.96 o 
  -7   5   1        4.34        4.20      1.23 o 
  -6   5   1        4.92        4.04      1.36 o 
  -5   5   1        0.19       -0.48      0.81 o 
  -4   5   1        0.24        0.32      0.77 o 
  -3   5   1      414.38      420.99      5.70 o 
  -2   5   1        2.80        1.64      0.41 o 
  -1   5   1      140.34      141.38      1.82 o 
   0   5   1       15.58       18.96      1.79 o 
   1   5   1      107.72      110.54      1.44 o 
   2   5   1      196.49      192.51      2.76 o 
   3   5   1     2527.39     2474.11     22.13 o 
   4   5   1       95.36       80.58      1.38 o 
   5   5   1      259.74      255.46      3.15 o 
   6   5   1       26.60       22.71      1.49 o 
   7   5   1       42.92       44.07      2.24 o 
   8   5   1       15.08       11.39      2.02 o 
   9   5   1       65.15       69.90      3.92 o 
  10   5   1       34.38       33.04      3.13 o 
  -7   6   1       11.94       12.15      1.69 o 
  -6   6   1        3.14        2.88      1.16 o 
  -5   6   1        6.52        7.54      1.84 o 
  -4   6   1      259.87      270.97      5.20 o 
  -3   6   1      169.33      163.59      3.12 o 
  -2   6   1        3.80        3.57      0.64 o 
  -1   6   1       50.75       65.90      1.28 o 
   0   6   1      187.87      199.98      2.52 o 
   1   6   1       76.76       83.60      1.38 o 
   2   6   1      108.05      103.85      2.08 o 
   3   6   1      182.62      176.09      2.20 o 
   4   6   1       36.30       39.95      2.12 o 
   5   6   1      126.73      121.92      2.80 o 
   6   6   1       25.90       26.35      1.07 o 
   7   6   1       94.27       97.29      1.91 o 
   8   6   1        1.03       -0.20      2.15 o 
   9   6   1        0.15       -1.63      1.97 o 
  10   6   1       18.74       17.06      3.04 o 
  -7   7   1        5.03        4.61      1.39 o 
  -6   7   1       36.56       37.35      2.72 o 
  -5   7   1        6.85        5.40      1.25 o 
  -4   7   1        0.15       -0.81      0.81 o 
  -3   7   1      167.83      169.00      3.27 o 
  -2   7   1      278.19      278.13      5.24 o 
  -1   7   1        0.57        0.23      0.46 o 
   0   7   1        8.89        8.43      0.58 o 
   1   7   1       68.03       58.95      1.15 o 
   2   7   1       15.80       17.01      0.61 o 
   3   7   1      163.48      158.91      2.19 o 
   4   7   1      132.80      143.42      5.44 o 
   5   7   1        8.39        7.86      0.93 o 
   6   7   1       14.78       13.73      2.32 o 
   7   7   1       11.63       11.90      1.13 o 
   8   7   1        3.13        3.05      1.72 o 
   9   7   1        4.76        4.42      2.36 o 
  10   7   1        0.92       -0.28      2.40 o 
  -6   8   1       12.88       11.97      1.75 o 
  -5   8   1        0.01       -0.43      1.02 o 
  -4   8   1        2.06        0.69      1.03 o 
  -3   8   1      140.92      134.91      2.55 o 
  -2   8   1       52.55       54.66      1.76 o 
  -1   8   1        7.37        9.30      0.88 o 
   0   8   1        0.03       -0.18      0.47 o 
   1   8   1      325.50      347.16      3.83 o 
   2   8   1       28.61       29.83      0.98 o 
   3   8   1       24.82       28.21      1.30 o 
   4   8   1      111.62      106.66      2.53 o 
   5   8   1       31.65       29.78      1.55 o 
   6   8   1        9.06        9.33      1.22 o 
   7   8   1       47.37       44.19      2.01 o 
   8   8   1        4.75        2.82      0.95 o 
   9   8   1        1.07       -0.34      2.50 o 
  -6   9   1        8.72        7.54      2.69 o 
  -5   9   1       13.08       12.58      1.73 o 
  -4   9   1       25.76       27.81      1.77 o 
  -3   9   1       16.46       17.57      1.19 o 
  -2   9   1      274.92      286.26      4.21 o 
  -1   9   1       20.29       57.81      4.08 o 
   0   9   1       25.41       24.40      1.23 o 
   1   9   1      239.44      240.89      3.06 o 
   2   9   1        0.36        0.78      0.59 o 
   3   9   1       99.87      103.54      2.36 o 
   4   9   1        4.35        0.33      1.31 o 
   5   9   1       22.93       25.20      1.88 o 
   6   9   1        1.88        1.41      1.03 o 
   7   9   1        3.15        1.93      1.06 o 
   8   9   1        7.22        5.82      1.71 o 
   9   9   1       12.60       13.40      3.36 o 
  -5  10   1        7.83        9.55      1.74 o 
  -4  10   1        0.45        0.39      1.02 o 
  -3  10   1       20.37       19.73      1.61 o 
  -2  10   1       20.62       23.84      1.45 o 
  -1  10   1       22.34       22.56      1.50 o 
   0  10   1        4.57        4.42      0.96 o 
   1  10   1       14.65       17.50      1.11 o 
   2  10   1       19.18       21.74      1.83 o 
   3  10   1       59.16       54.08      2.34 o 
   4  10   1       25.41       27.50      1.98 o 
   5  10   1        1.18        0.79      0.92 o 
   6  10   1        2.40        3.55      1.28 o 
   7  10   1        1.06       -1.03      1.03 o 
   8  10   1        4.26        1.73      2.78 o 
   9  10   1        6.82        9.25      1.37 o 
  -4  11   1        0.73       -0.02      1.15 o 
  -3  11   1       15.30       14.94      1.80 o 
  -2  11   1       14.99       15.80      1.49 o 
  -1  11   1       11.04       13.85      2.16 o 
   0  11   1       18.41       19.75      1.73 o 
   1  11   1       31.21       29.73      1.79 o 
   2  11   1        0.08       -0.49      0.63 o 
   3  11   1       19.92       22.23      1.51 o 
   4  11   1       27.47       23.63      1.75 o 
   5  11   1        0.84       -0.68      0.99 o 
   6  11   1       20.10       20.68      2.03 o 
   7  11   1        0.60       -1.73      1.73 o 
   8  11   1        1.57       -2.50      3.92 o 
  -3  12   1       16.88       15.91      1.96 o 
  -2  12   1        5.48        5.18      1.26 o 
  -1  12   1       10.41       11.59      1.72 o 
   0  12   1        3.60        2.19      1.66 o 
   1  12   1        2.70        3.56      1.48 o 
   2  12   1        1.01        1.40      0.79 o 
   3  12   1       21.99       18.91      1.89 o 
   4  12   1        8.03        6.49      1.69 o 
   5  12   1        9.87       12.87      1.94 o 
   6  12   1        7.63        6.96      1.75 o 
   7  12   1        3.57        3.08      2.65 o 
   8  12   1        0.52       -2.90      2.90 o 
  -2  13   1        5.13        5.23      1.69 o 
  -1  13   1        0.42       -1.55      1.55 o 
   0  13   1        0.55       -0.21      1.29 o 
   1  13   1        9.04        7.33      1.71 o 
   2  13   1        3.83        4.44      1.92 o 
   3  13   1        1.49       -1.60      1.60 o 
   4  13   1        1.63        4.37      1.75 o 
   5  13   1        6.22        6.16      2.42 o 
   6  13   1        0.83       -0.84      2.74 o 
   7  13   1        3.63        0.64      4.13 o 
   0  14   1        0.42        0.07      1.76 o 
   1  14   1        0.47       -2.02      2.49 o 
   2  14   1        4.37       -0.62      3.38 o 
   3  14   1        0.37       -1.80      2.54 o 
   4  14   1       17.59       16.06      2.98 o 
   6  14   1        0.00       -0.79      1.80 o 
  -4 -14   2       28.11       30.90      4.45 o 
  -3 -14   2        1.51        1.84      3.91 o 
  -2 -14   2        1.94        2.52      3.36 o 
  -1 -14   2        4.13        5.51      1.59 o 
  -6 -13   2        3.87        0.88      3.57 o 
  -5 -13   2        9.05        6.14      1.79 o 
  -4 -13   2        1.50        0.19      1.54 o 
  -3 -13   2        5.87        6.50      3.78 o 
  -2 -13   2        0.33       -1.09      2.10 o 
  -1 -13   2        1.35        0.55      1.74 o 
   0 -13   2        1.48       -0.14      2.98 o 
   1 -13   2        1.27       -0.08      1.46 o 
  -7 -12   2        0.08        1.14      3.12 o 
  -6 -12   2        4.45        0.91      1.38 o 
  -5 -12   2        7.09        9.28      2.12 o 
  -4 -12   2        0.80       -0.42      1.35 o 
  -3 -12   2        0.99        0.28      1.17 o 
  -2 -12   2        1.40        1.07      0.92 o 
  -1 -12   2        1.11       -0.73      1.20 o 
   0 -12   2        4.30        0.85      2.08 o 
   1 -12   2        9.75        7.73      2.56 o 
   2 -12   2        2.35        4.11      1.56 o 
   3 -12   2        1.08       -0.94      3.60 o 
  -8 -11   2        0.68       -0.76      1.46 o 
  -7 -11   2       12.29       13.51      2.10 o 
  -6 -11   2        0.31       -0.77      1.16 o 
  -5 -11   2        4.45        2.44      1.33 o 
  -4 -11   2        0.08        0.27      1.57 o 
  -3 -11   2        0.01       -0.42      1.09 o 
  -2 -11   2        3.49        2.72      0.86 o 
  -1 -11   2       10.32        8.48      1.40 o 
   0 -11   2       29.68       26.90      2.01 o 
   1 -11   2        2.10        0.51      2.11 o 
   2 -11   2        0.22       -0.35      1.32 o 
   3 -11   2        0.15       -0.19      1.17 o 
   4 -11   2        6.63        7.18      1.78 o 
  -8 -10   2        2.21        1.18      1.45 o 
  -7 -10   2        0.01       -0.96      1.26 o 
  -6 -10   2        4.40        4.37      1.30 o 
  -5 -10   2       51.20       50.07      2.95 o 
  -4 -10   2       19.48       18.81      1.80 o 
  -3 -10   2        0.00       -0.93      0.93 o 
  -2 -10   2        0.08        0.08      0.69 o 
  -1 -10   2       26.72       27.16      1.48 o 
   0 -10   2        4.04        5.24      1.29 o 
   1 -10   2        5.95        6.40      1.09 o 
   2 -10   2       15.38       14.53      1.25 o 
   3 -10   2        0.69        0.64      1.11 o 
   4 -10   2        2.72        4.60      1.25 o 
   5 -10   2        1.74        0.97      1.39 o 
  -9  -9   2        0.31       -1.42      2.71 o 
  -8  -9   2        1.24       -0.24      2.29 o 
  -7  -9   2        3.63        3.89      1.50 o 
  -6  -9   2        0.34        1.29      1.17 o 
  -5  -9   2       64.13       57.16      2.41 o 
  -4  -9   2       82.66       82.04      3.64 o 
  -3  -9   2        2.29        3.36      0.93 o 
  -2  -9   2        1.60        0.63      0.68 o 
  -1  -9   2       22.11       22.20      1.25 o 
   0  -9   2       12.32        9.95      0.92 o 
   1  -9   2        0.04       -0.64      0.64 o 
   2  -9   2        0.53       -0.13      0.74 o 
   3  -9   2       11.32       11.07      1.24 o 
   4  -9   2        1.50        1.80      1.17 o 
   5  -9   2        2.62        3.26      2.03 o 
   6  -9   2        0.95        0.51      1.35 o 
  -9  -8   2        0.05       -0.05      1.19 o 
  -8  -8   2        1.62        2.97      4.95 o 
  -7  -8   2        6.20        6.46      1.42 o 
  -6  -8   2        6.03        7.01      1.41 o 
  -5  -8   2       40.65       35.55      2.70 o 
  -4  -8   2      119.03      118.76      2.95 o 
  -3  -8   2       11.49       11.81      1.10 o 
  -2  -8   2       14.63       12.69      0.87 o 
  -1  -8   2       84.50       82.56      2.00 o 
   0  -8   2       20.97       25.61      1.04 o 
   1  -8   2       16.11       19.37      1.13 o 
   2  -8   2       76.46       73.21      1.98 o 
   3  -8   2        0.31        0.38      0.77 o 
   4  -8   2        0.00       -0.05      0.96 o 
   5  -8   2       11.73       17.37      1.80 o 
   6  -8   2        4.16        3.53      2.10 o 
  -9  -7   2        0.37       -0.92      2.22 o 
  -8  -7   2        8.60        9.32      2.12 o 
  -7  -7   2       24.77       25.79      4.05 o 
  -6  -7   2       11.78       13.56      1.53 o 
  -5  -7   2       10.36       10.81      1.16 o 
  -4  -7   2        6.65        4.41      1.45 o 
  -3  -7   2       48.95       46.41      1.66 o 
  -2  -7   2      105.58      104.39      1.90 o 
  -1  -7   2      168.68      179.35      2.49 o 
   0  -7   2      231.61      244.47      2.90 o 
   1  -7   2        1.14        1.46      0.58 o 
   2  -7   2        0.75        0.73      0.61 o 
   3  -7   2       18.28       17.99      1.28 o 
   4  -7   2       18.64       21.35      2.20 o 
   5  -7   2        6.23        6.35      1.28 o 
   6  -7   2       18.58       20.04      1.92 o 
   7  -7   2        3.67        3.98      1.36 o 
  -9  -6   2        2.12        3.07      2.83 o 
  -8  -6   2        3.79        4.28      1.23 o 
  -7  -6   2       28.21       27.26      1.80 o 
  -6  -6   2      200.68      194.45      5.14 o 
  -5  -6   2       55.39       62.29      2.75 o 
  -4  -6   2       96.90       95.40      2.99 o 
  -3  -6   2        4.33        3.39      0.66 o 
  -2  -6   2       22.74       18.55      0.94 o 
  -1  -6   2       59.81       54.94      1.15 o 
   0  -6   2      117.68      119.96      1.75 o 
   1  -6   2        8.72       11.19      0.70 o 
   2  -6   2       19.97       22.46      1.06 o 
   3  -6   2        9.73        7.07      0.89 o 
   4  -6   2        9.30        8.05      1.15 o 
   5  -6   2       12.81       10.08      1.33 o 
   6  -6   2      131.80      132.37      3.70 o 
   7  -6   2       64.24       69.35      2.82 o 
  -9  -5   2        3.27        1.68      2.63 o 
  -8  -5   2       23.72       20.63      1.58 o 
  -7  -5   2        1.80        3.42      1.84 o 
  -6  -5   2       26.16       23.77      1.87 o 
  -5  -5   2      640.37      646.62     16.45 o 
  -4  -5   2       25.98       26.74      2.67 o 
  -3  -5   2      155.47      149.71      2.39 o 
  -2  -5   2      118.53      112.56      1.40 o 
  -1  -5   2      358.45      357.63      3.57 o 
   0  -5   2        3.21        2.20      0.40 o 
   1  -5   2     1000.36     1037.83     10.16 o 
   2  -5   2        8.16        5.95      0.56 o 
   3  -5   2       20.57       21.39      1.52 o 
   4  -5   2      354.85      342.39      5.88 o 
   5  -5   2        8.96        8.87      1.20 o 
   6  -5   2        9.56       12.65      1.61 o 
   7  -5   2        7.89        9.92      1.44 o 
   8  -5   2        6.03        2.50      1.22 o 
  -9  -4   2        0.45        0.67      2.34 o 
  -8  -4   2        2.41        1.43      1.71 o 
  -7  -4   2        9.69       12.32      1.27 o 
  -6  -4   2       10.50        9.04      1.66 o 
  -5  -4   2        0.76       -1.51      1.51 o 
  -4  -4   2       32.24       33.65      1.18 o 
  -3  -4   2      206.38      197.97      3.30 o 
  -2  -4   2       14.23       13.28      0.94 o 
  -1  -4   2        2.23        3.34      0.31 o 
   0  -4   2     1059.88     1100.88      9.29 o 
   1  -4   2      440.63      478.35      4.78 o 
   2  -4   2       96.36      105.38      1.58 o 
   3  -4   2       66.67       69.10      2.00 o 
   4  -4   2       10.02       13.91      3.72 o 
   5  -4   2        4.57        2.93      1.31 o 
   6  -4   2      230.26      229.78      4.71 o 
   7  -4   2        0.91        0.50      0.93 o 
   8  -4   2       40.15       41.44      3.46 o 
  -9  -3   2        3.28        4.83      2.46 o 
  -8  -3   2        1.80        2.08      0.92 o 
  -7  -3   2        3.19        4.72      0.97 o 
  -6  -3   2        1.96        1.39      0.64 o 
  -5  -3   2      297.99      297.97      5.68 o 
  -4  -3   2        5.47        5.53      0.45 o 
  -3  -3   2       58.14       63.52      1.40 o 
  -2  -3   2       12.90       10.45      0.79 o 
  -1  -3   2       82.47       70.85      1.39 o 
   0  -3   2       81.98       92.11      1.27 o 
   1  -3   2      441.93      446.46      4.76 o 
   2  -3   2        1.70        1.38      0.85 o 
   3  -3   2       42.33       38.74      1.60 o 
   5  -3   2      238.14      227.34      4.32 o 
   6  -3   2        3.28        3.33      0.97 o 
   7  -3   2       25.58       25.12      1.74 o 
   8  -3   2       11.67       11.78      1.38 o 
   9  -3   2        2.10        2.71      1.08 o 
  -9  -2   2        3.74        4.45      2.48 o 
  -8  -2   2        5.01        4.39      1.15 o 
  -7  -2   2        1.49        0.86      0.68 o 
  -6  -2   2      107.29      114.85      2.49 o 
  -5  -2   2      106.90      111.37      2.29 o 
  -4  -2   2      288.91      280.67      5.56 o 
  -3  -2   2      310.37      292.79      3.56 o 
  -2  -2   2      191.81      180.09      3.14 o 
  -1  -2   2      435.01      429.92      5.01 o 
   0  -2   2      306.40      294.70      2.89 o 
   1  -2   2      781.76      795.24      8.78 o 
   2  -2   2     2029.84     2126.96     31.40 o 
   3  -2   2      602.65      609.27      7.07 o 
   4  -2   2      181.83      189.38      2.83 o 
   5  -2   2      143.37      147.50      4.21 o 
   6  -2   2       48.29       47.40      1.88 o 
   7  -2   2       10.40        9.02      1.11 o 
   8  -2   2        0.11       -0.42      1.48 o 
   9  -2   2        2.45        4.64      1.40 o 
  -9  -1   2        0.78        0.32      0.82 o 
  -8  -1   2       39.93       37.81      2.63 o 
  -7  -1   2        0.19       -0.26      0.67 o 
  -6  -1   2        0.92        1.32      0.63 o 
  -5  -1   2      207.69      203.81      4.48 o 
  -4  -1   2      235.93      253.37      3.88 o 
  -3  -1   2      840.62      848.45     19.38 o 
  -2  -1   2       10.25        7.64      1.03 o 
  -1  -1   2     8620.00     8098.05     96.72 o 
   0  -1   2       18.08       28.16      0.44 o 
   1  -1   2     5710.74     5520.28     67.16 o 
   2  -1   2      239.17      235.89      3.42 o 
   3  -1   2      433.78      436.21      4.37 o 
   4  -1   2       67.12       65.40      1.09 o 
   5  -1   2       28.57       26.93      0.94 o 
   6  -1   2       31.97       30.14      1.27 o 
   7  -1   2        9.09        7.63      0.82 o 
   8  -1   2       21.89       21.69      1.39 o 
   9  -1   2        3.67        5.44      1.81 o 
  -9   0   2        4.69        5.69      1.25 o 
  -8   0   2       32.37       31.41      1.54 o 
  -7   0   2       59.25       59.64      1.86 o 
  -6   0   2       66.07       67.39      2.03 o 
  -5   0   2      188.92      200.73      5.63 o 
  -4   0   2       23.49       23.21      1.04 o 
  -3   0   2       87.81       83.97      3.64 o 
  -2   0   2     4532.83     4271.68     50.17 o 
  -1   0   2      520.08      523.51     10.20 o 
   0   0   2     6075.22     5705.50     46.03 o 
   1   0   2      141.22      102.00      1.50 o 
   2   0   2    10068.91     9675.90    124.67 o 
   3   0   2     1369.71     1380.44     15.22 o 
   4   0   2      495.24      521.78      6.44 o 
   5   0   2        1.82        1.57      0.35 o 
   6   0   2       56.03       52.28      1.60 o 
   7   0   2       17.37       15.09      0.79 o 
   8   0   2       40.52       43.45      2.16 o 
   9   0   2        6.40        8.58      1.36 o 
  10   0   2       22.15       22.38      3.96 o 
  -9   1   2        0.15        0.39      1.16 o 
  -8   1   2        6.38        6.55      1.00 o 
  -7   1   2        7.54        6.52      0.92 o 
  -6   1   2        0.29       -0.14      0.74 o 
  -5   1   2        1.33        1.36      1.01 o 
  -4   1   2       41.50       42.53      1.48 o 
  -3   1   2       77.58       82.15      2.20 o 
  -2   1   2      786.19      822.61     17.45 o 
  -1   1   2     3933.76     3797.42     33.41 o 
   0   1   2      293.39      260.73      2.47 o 
   1   1   2      241.88      263.80      2.95 o 
   2   1   2       19.94       17.87      0.81 o 
   3   1   2       16.32       16.82      1.75 o 
   4   1   2      325.63      308.29      5.90 o 
   5   1   2       82.11       84.55      2.39 o 
   6   1   2      159.90      151.89      3.61 o 
   7   1   2       88.77       85.16      3.36 o 
   8   1   2        7.33        9.12      1.16 o 
   9   1   2        8.26        9.18      1.30 o 
  10   1   2        0.92        1.98      1.20 o 
  -9   2   2        2.48        0.42      2.84 o 
  -8   2   2        6.32        7.26      1.11 o 
  -7   2   2        0.76        1.16      0.76 o 
  -6   2   2       48.97       50.41      1.74 o 
  -5   2   2       45.23       48.30      2.45 o 
  -4   2   2       10.50       14.26      0.87 o 
  -3   2   2      114.76      122.94      1.86 o 
  -2   2   2      594.61      553.54     20.74 o 
  -1   2   2       44.86       37.67      0.80 o 
   0   2   2      336.75      337.62      2.91 o 
   1   2   2     1334.89     1279.65     12.07 o 
   2   2   2        1.36        0.00      0.19 o 
   3   2   2      107.66       89.98      2.93 o 
   4   2   2        4.42        3.54      0.77 o 
   5   2   2       58.35       58.25      2.43 o 
   6   2   2        5.42        6.35      1.30 o 
   7   2   2       15.38       13.69      2.38 o 
   8   2   2       53.65       54.60      3.08 o 
   9   2   2        2.45        2.34      1.02 o 
  10   2   2        5.90        4.56      1.73 o 
  -9   3   2        9.49        8.17      1.89 o 
  -8   3   2       18.67       19.71      1.81 o 
  -7   3   2        0.00       -0.81      0.81 o 
  -6   3   2       12.72       14.12      1.28 o 
  -5   3   2       11.82        9.22      0.96 o 
  -4   3   2       20.51       18.28      1.57 o 
  -3   3   2      532.68      558.22      7.59 o 
  -2   3   2       18.80       26.74      1.14 o 
  -1   3   2      521.60      466.75      4.90 o 
   0   3   2      771.86      750.49      6.78 o 
   1   3   2     2638.53     2604.99     21.59 o 
   2   3   2     1766.27     1848.53     19.68 o 
   3   3   2      658.84      641.79      6.29 o 
   4   3   2      829.24      777.77     39.59 o 
   5   3   2      122.40      122.31      2.80 o 
   6   3   2        0.04       -0.35      0.62 o 
   7   3   2       27.61       31.77      1.94 o 
   8   3   2       70.86       66.91      3.02 o 
   9   3   2       66.10       63.60      2.83 o 
  10   3   2       23.65       21.82      3.88 o 
  -8   4   2        0.41       -0.39      1.47 o 
  -7   4   2        9.63       11.98      1.48 o 
  -6   4   2        6.17        3.86      1.06 o 
  -5   4   2      333.47      332.21      5.87 o 
  -4   4   2       21.74       24.46      1.80 o 
  -3   4   2      267.66      282.16      4.67 o 
  -2   4   2        2.36        3.76      0.45 o 
  -1   4   2      805.33      736.40      7.59 o 
   0   4   2      138.06      125.57      1.51 o 
   1   4   2      303.71      295.46      3.04 o 
   2   4   2       34.82       43.70      1.60 o 
   3   4   2      145.10      149.25      2.44 o 
   4   4   2       55.69       63.46      1.33 o 
   5   4   2      341.61      345.67      4.85 o 
   6   4   2        0.03       -1.00      1.08 o 
   7   4   2      102.62      101.43      3.15 o 
   8   4   2       28.43       22.58      5.00 o 
   9   4   2       32.91       37.84      4.48 o 
  10   4   2       21.46       22.75      2.14 o 
  -8   5   2       10.89        8.53      2.54 o 
  -7   5   2        2.37        2.97      1.22 o 
  -6   5   2       16.44       15.09      1.57 o 
  -5   5   2        0.03        0.01      0.81 o 
  -4   5   2       30.08       25.78      1.67 o 
  -3   5   2      326.04      363.27      5.11 o 
  -2   5   2       48.58       41.34      1.25 o 
  -1   5   2       25.48       27.03      0.81 o 
   0   5   2      138.59      123.09      1.73 o 
   1   5   2      125.55      104.22      1.36 o 
   2   5   2     1564.29     1623.67     14.94 o 
   3   5   2     1153.02     1306.64     16.44 o 
   4   5   2       79.89       65.68      1.24 o 
   5   5   2       20.13       22.98      0.81 o 
   6   5   2        7.38        5.43      0.70 o 
   7   5   2       39.33       33.62      5.04 o 
   8   5   2       48.81       48.91      6.32 o 
   9   5   2      150.71      127.21      9.43 o 
  10   5   2        6.68        9.59      1.84 o 
  -7   6   2       11.86       10.88      1.63 o 
  -6   6   2        0.90        1.75      1.35 o 
  -5   6   2        4.18        8.34      2.80 o 
  -4   6   2       77.20       75.79      3.14 o 
  -3   6   2      291.30      288.57      4.47 o 
  -2   6   2      199.90      206.82      2.74 o 
  -1   6   2      331.17      323.22      3.45 o 
   0   6   2       20.96       24.28      0.86 o 
   1   6   2      238.79      249.09      2.90 o 
   2   6   2       65.19       72.69      2.20 o 
   3   6   2     1739.25     1695.46     15.49 o 
   4   6   2      182.42      205.59      2.96 o 
   5   6   2        1.84        1.49      0.63 o 
   6   6   2       68.72       63.82      1.46 o 
   7   6   2       14.68       15.85      4.33 o 
   8   6   2        0.31        0.28      1.84 o 
   9   6   2        1.09       -1.47      4.67 o 
  10   6   2       31.55       38.78      3.34 o 
  -7   7   2        1.06        0.46      1.28 o 
  -6   7   2        1.56        0.39      1.46 o 
  -5   7   2       30.11       33.75      2.22 o 
  -4   7   2       21.42       21.42      2.29 o 
  -3   7   2      132.27      139.60      2.50 o 
  -2   7   2       32.92       34.70      1.77 o 
  -1   7   2       24.34       25.18      0.94 o 
   0   7   2       12.90       14.89      0.73 o 
   1   7   2      115.53      124.63      1.67 o 
   2   7   2       36.09       34.76      0.87 o 
   3   7   2       63.23       58.48      1.41 o 
   4   7   2      147.25      145.21      3.85 o 
   5   7   2       55.83       57.87      2.04 o 
   6   7   2       14.86       15.35      1.24 o 
   7   7   2       24.54       21.49      2.25 o 
   8   7   2       12.07       12.90      2.51 o 
   9   7   2        3.00       -3.32      3.66 o 
  10   7   2        0.66       -2.22      2.22 o 
  -6   8   2        3.25        4.79      1.44 o 
  -5   8   2        1.22        1.48      1.16 o 
  -4   8   2       29.73       33.50      2.19 o 
  -3   8   2       18.89       19.46      1.38 o 
  -2   8   2      152.56      158.80      2.83 o 
  -1   8   2        3.17        2.19      0.61 o 
   0   8   2        2.00        0.93      0.72 o 
   1   8   2        0.16        0.65      0.45 o 
   2   8   2       95.12       89.87      1.52 o 
   3   8   2      102.65      108.68      2.19 o 
   4   8   2      222.04      223.24      3.82 o 
   5   8   2       17.94       18.84      1.14 o 
   6   8   2        1.20        0.33      0.79 o 
   7   8   2       15.78       16.15      1.34 o 
   8   8   2        6.64        7.59      2.00 o 
   9   8   2        1.06       -3.80      7.31 o 
  10   8   2       16.18       16.37      3.13 o 
  -6   9   2        0.11       -1.25      1.26 o 
  -5   9   2        1.95        1.42      1.60 o 
  -4   9   2        1.89        1.56      0.98 o 
  -3   9   2       12.49       13.64      1.12 o 
  -2   9   2       13.74       13.41      1.15 o 
  -1   9   2      344.26      360.15      4.80 o 
   0   9   2       13.41       11.22      0.87 o 
   1   9   2      225.49      235.23      3.01 o 
   2   9   2       15.40       15.55      1.12 o 
   3   9   2        0.20       -0.42      0.67 o 
   4   9   2      108.59       94.92      2.51 o 
   5   9   2      137.46      131.81      3.27 o 
   6   9   2        0.01        0.12      1.45 o 
   7   9   2        0.01        0.26      1.08 o 
   8   9   2       14.07       11.79      1.27 o 
   9   9   2        7.29        2.41      2.43 o 
  -5  10   2        3.18       -0.52      1.72 o 
  -4  10   2        8.31        9.89      1.35 o 
  -3  10   2       45.17       44.22      2.14 o 
  -2  10   2       20.45       19.31      1.35 o 
  -1  10   2       13.61       16.58      2.26 o 
   0  10   2       11.81       12.29      1.42 o 
   1  10   2       30.95       36.47      1.28 o 
   2  10   2        6.78        6.67      0.76 o 
   3  10   2        0.00       -0.19      0.75 o 
   4  10   2        2.99        2.99      1.12 o 
   5  10   2        8.58       10.50      1.27 o 
   6  10   2       15.83       12.08      2.25 o 
   7  10   2        6.36        6.28      1.39 o 
   8  10   2        0.61        0.65      1.08 o 
   9  10   2        0.00       -5.69      8.38 o 
  -4  11   2        0.23       -0.46      1.56 o 
  -3  11   2       36.27       34.29      3.81 o 
  -2  11   2       18.14       19.90      1.84 o 
  -1  11   2      116.34      116.31      4.75 o 
   0  11   2       51.06       56.54      2.11 o 
   1  11   2       11.13        9.33      1.11 o 
   2  11   2       20.83       21.00      1.60 o 
   3  11   2        3.32        2.49      0.98 o 
   4  11   2       23.78       26.86      2.18 o 
   5  11   2       63.42       49.91      2.68 o 
   6  11   2        0.14       -1.15      1.15 o 
   7  11   2       10.72        8.22      1.59 o 
   8  11   2       18.71       14.81      3.50 o 
  -3  12   2        8.24        8.27      1.90 o 
  -2  12   2        0.25       -1.10      1.30 o 
  -1  12   2        1.43       -0.26      1.67 o 
   0  12   2       58.17       55.52      2.54 o 
   1  12   2        1.95        2.77      1.11 o 
   2  12   2        3.96        2.36      0.80 o 
   3  12   2        0.68        1.15      1.51 o 
   4  12   2       16.35       18.59      2.09 o 
   5  12   2        5.94        4.49      1.60 o 
   6  12   2        9.10        6.69      1.76 o 
   7  12   2        0.52       -1.21      2.52 o 
   8  12   2        0.31       -2.32      3.17 o 
  -2  13   2        2.14        0.84      3.21 o 
  -1  13   2        1.46       -1.49      1.49 o 
   0  13   2        6.93        4.21      1.69 o 
   1  13   2        2.97        2.33      1.44 o 
   2  13   2        0.03       -0.99      1.52 o 
   3  13   2       13.16        8.65      1.59 o 
   4  13   2        2.79        0.51      1.54 o 
   5  13   2       30.43       34.65      3.11 o 
   6  13   2        0.31       -1.73      1.73 o 
   7  13   2        0.43       -0.49      2.44 o 
  -1  14   2        2.35       -0.10      1.66 o 
   0  14   2        2.34       -0.54      1.72 o 
   1  14   2       10.36        6.67      4.85 o 
   2  14   2        2.93       -2.05      3.32 o 
   3  14   2        2.51        2.19      2.07 o 
   4  14   2       15.74       10.68      2.24 o 
   5  14   2        0.96        0.12      1.92 o 
   6  14   2       14.41       18.09      2.45 o 
   2  15   2        1.47       -3.50      3.50 o 
   3  15   2        1.15       -2.65      3.47 o 
   4  15   2       13.04       18.52      3.85 o 
  -3 -14   3        2.55        1.91      2.42 o 
  -2 -14   3        7.26        7.55      2.75 o 
  -1 -14   3        0.54       -1.58      1.58 o 
  -5 -13   3        0.00       -1.44      1.44 o 
  -4 -13   3        1.00        0.67      1.94 o 
  -3 -13   3        1.90        2.64      1.71 o 
  -2 -13   3        0.33        1.36      3.32 o 
  -1 -13   3        0.01        0.76      1.39 o 
   0 -13   3        0.78       -0.32      2.84 o 
   1 -13   3        2.19        0.72      2.12 o 
  -7 -12   3        0.76        0.69      2.35 o 
  -6 -12   3        0.20        1.63      1.39 o 
  -5 -12   3        0.01       -0.91      1.34 o 
  -4 -12   3       21.56       20.79      2.13 o 
  -3 -12   3        7.50        7.76      1.55 o 
  -2 -12   3        3.73        3.47      1.12 o 
  -1 -12   3        2.77        1.42      1.50 o 
   0 -12   3        1.01        1.99      1.40 o 
   1 -12   3       15.33       13.03      2.18 o 
   2 -12   3        0.02        0.16      1.44 o 
   3 -12   3        0.70       -0.46      1.85 o 
  -7 -11   3        0.21       -0.07      1.56 o 
  -6 -11   3        8.48        9.37      1.74 o 
  -5 -11   3       17.79       22.34      3.91 o 
  -4 -11   3        4.67        1.54      1.30 o 
  -3 -11   3       11.47        9.79      2.23 o 
  -2 -11   3        6.31        5.34      1.01 o 
  -1 -11   3        3.44        3.07      1.22 o 
   0 -11   3        7.70        8.30      1.53 o 
   1 -11   3        5.92        7.46      1.56 o 
   2 -11   3        1.03       -0.95      1.33 o 
   3 -11   3        5.74        7.83      1.51 o 
   4 -11   3        4.78        5.54      1.51 o 
  -8 -10   3        1.98        3.19      2.92 o 
  -7 -10   3       29.01       28.53      4.30 o 
  -6 -10   3        3.22        0.85      1.23 o 
  -5 -10   3        3.70        4.16      1.32 o 
  -4 -10   3        0.47       -0.01      1.13 o 
  -3 -10   3        0.01       -0.68      0.99 o 
  -2 -10   3       19.22       17.80      1.22 o 
  -1 -10   3       23.73       26.58      1.73 o 
   0 -10   3        1.55        0.07      1.08 o 
   1 -10   3        7.73        9.08      1.65 o 
   2 -10   3       13.45       10.41      1.13 o 
   3 -10   3       11.31       12.06      1.38 o 
   4 -10   3        9.05       11.03      1.48 o 
   5 -10   3        0.05       -1.28      1.28 o 
  -8  -9   3        0.12        1.95      1.38 o 
  -7  -9   3        4.91        4.61      1.54 o 
  -6  -9   3       12.82       14.11      1.62 o 
  -5  -9   3       92.63       95.60      3.54 o 
  -4  -9   3      138.90      144.72      3.78 o 
  -3  -9   3        5.75        4.85      1.09 o 
  -2  -9   3       44.71       40.16      1.58 o 
  -1  -9   3        8.41        6.88      0.93 o 
   0  -9   3        1.59        0.91      1.00 o 
   1  -9   3        7.13        9.52      0.98 o 
   2  -9   3       80.29       76.26      2.14 o 
   3  -9   3        3.00        2.58      0.96 o 
   4  -9   3        0.27       -0.36      1.03 o 
   5  -9   3       23.71       26.40      2.24 o 
   6  -9   3        9.52       12.21      1.82 o 
  -9  -8   3        2.52        0.78      1.31 o 
  -8  -8   3        8.18        9.75      4.12 o 
  -7  -8   3        0.01        0.07      1.14 o 
  -6  -8   3       16.26       13.67      1.79 o 
  -5  -8   3       22.59       23.46      1.76 o 
  -4  -8   3       12.57       15.05      1.50 o 
  -3  -8   3       30.18       29.95      1.62 o 
  -2  -8   3       39.96       43.00      1.48 o 
  -1  -8   3        5.19        6.64      1.00 o 
   0  -8   3       15.96       15.00      0.86 o 
   1  -8   3        4.59        3.17      0.72 o 
   2  -8   3        3.57        2.21      0.81 o 
   3  -8   3        0.50       -0.23      0.75 o 
   4  -8   3        0.14       -0.51      0.95 o 
   5  -8   3        0.81        0.52      1.14 o 
   6  -8   3       18.62       22.76      2.09 o 
  -9  -7   3        0.02       -0.96      1.24 o 
  -8  -7   3        2.55        1.76      1.23 o 
  -7  -7   3       12.99       10.96      1.57 o 
  -6  -7   3        7.44        6.14      1.38 o 
  -5  -7   3       80.50       77.63      2.52 o 
  -4  -7   3      510.17      509.26      7.99 o 
  -3  -7   3       49.55       47.73      1.87 o 
  -2  -7   3        8.99       10.26      0.80 o 
  -1  -7   3       51.26       56.19      1.38 o 
   0  -7   3        3.17        4.14      0.54 o 
   1  -7   3        0.52       -0.09      0.55 o 
   2  -7   3       40.96       43.34      1.49 o 
   3  -7   3       41.08       41.39      1.76 o 
   4  -7   3        2.30        2.01      0.99 o 
   5  -7   3        0.11       -0.87      0.87 o 
   6  -7   3        0.52        1.64      1.37 o 
   7  -7   3        0.26       -0.47      1.17 o 
  -9  -6   3        1.69        2.31      1.13 o 
  -8  -6   3       10.68       11.95      1.60 o 
  -7  -6   3        0.02        0.54      0.99 o 
  -6  -6   3       46.33       47.65      2.33 o 
  -5  -6   3       22.67       20.76      1.49 o 
  -4  -6   3      255.73      261.46      4.77 o 
  -3  -6   3        4.23        4.66      0.79 o 
  -2  -6   3       50.12       61.69      1.36 o 
  -1  -6   3       12.01        8.68      0.58 o 
   0  -6   3        0.09       -0.09      0.36 o 
   1  -6   3       13.19       14.20      0.79 o 
   2  -6   3      162.32      161.79      2.65 o 
   3  -6   3       41.37       40.30      1.65 o 
   4  -6   3       10.95        9.60      1.23 o 
   5  -6   3       37.56       41.15      2.18 o 
   6  -6   3        0.35        0.68      1.01 o 
   7  -6   3        0.66        1.88      1.84 o 
  -9  -5   3        4.12        3.26      1.16 o 
  -8  -5   3        0.35       -0.45      0.99 o 
  -7  -5   3       72.83       72.57      2.71 o 
  -6  -5   3      199.22      202.81      5.65 o 
  -5  -5   3        1.78        1.10      1.04 o 
  -4  -5   3       95.62       83.59      2.69 o 
  -3  -5   3      219.51      211.16      3.33 o 
  -2  -5   3       12.80       12.19      0.60 o 
  -1  -5   3       85.32      103.80      1.57 o 
   0  -5   3      209.39      195.23      2.28 o 
   1  -5   3      293.47      310.01      3.26 o 
   2  -5   3       17.69       18.90      0.88 o 
   3  -5   3       47.26       47.93      2.66 o 
   4  -5   3        2.99        3.15      1.16 o 
   5  -5   3        4.53        2.65      0.94 o 
   6  -5   3       63.87       60.41      2.44 o 
   7  -5   3        8.29        9.86      1.51 o 
   8  -5   3        3.48        2.50      1.21 o 
  -9  -4   3        0.10        0.45      2.66 o 
  -8  -4   3       25.62       23.07      1.76 o 
  -7  -4   3        0.23        0.48      0.91 o 
  -6  -4   3       50.17       43.46      2.10 o 
  -5  -4   3      280.53      260.83      8.15 o 
  -4  -4   3       22.03       22.81      1.58 o 
  -3  -4   3      102.76       92.76      1.90 o 
  -2  -4   3        8.96        8.72      0.47 o 
  -1  -4   3      510.17      529.57      4.71 o 
   0  -4   3      202.24      210.82      2.30 o 
   1  -4   3      744.66      821.37      8.45 o 
   2  -4   3       21.18       27.47      0.96 o 
   3  -4   3       18.03       18.64      1.13 o 
   4  -4   3      136.91      132.93      3.65 o 
   5  -4   3      229.94      236.76      4.60 o 
   6  -4   3       64.17       66.03      2.43 o 
   7  -4   3       60.84       57.65      2.35 o 
   8  -4   3       21.30       19.59      2.73 o 
  -9  -3   3        1.95        2.08      1.96 o 
  -8  -3   3        0.31        2.35      1.86 o 
  -7  -3   3        0.10       -0.60      0.80 o 
  -6  -3   3       16.96       15.96      1.38 o 
  -5  -3   3        6.05        5.15      1.24 o 
  -4  -3   3        0.24        0.18      0.46 o 
  -3  -3   3       71.12       66.46      3.79 o 
  -2  -3   3       89.42       84.78      1.89 o 
  -1  -3   3      193.92      208.06      2.50 o 
   0  -3   3     1042.86     1029.78      9.33 o 
   1  -3   3       19.51       21.72      0.75 o 
   2  -3   3      384.20      401.26      5.73 o 
   3  -3   3      261.40      279.60      3.42 o 
   5  -3   3       15.58       11.63      1.37 o 
   6  -3   3       61.88       67.57      2.43 o 
   7  -3   3        4.58        4.10      1.01 o 
   8  -3   3       17.63       22.50      1.72 o 
   9  -3   3        4.23        2.48      1.44 o 
  -9  -2   3       12.74       19.72      1.65 o 
  -8  -2   3       40.13       34.69      2.01 o 
  -7  -2   3        1.32       -0.32      1.91 o 
  -6  -2   3       15.06       16.88      1.16 o 
  -5  -2   3        6.12        6.16      1.11 o 
  -4  -2   3      457.05      474.92      6.57 o 
  -3  -2   3      114.22      122.03      2.83 o 
  -2  -2   3       36.95       35.63      1.51 o 
  -1  -2   3       72.99       74.27      1.17 o 
   0  -2   3      212.62      202.76      2.00 o 
   1  -2   3        0.10        0.57      0.26 o 
   2  -2   3     1183.71     1179.90     14.23 o 
   3  -2   3     2249.84     2301.54     22.55 o 
   4  -2   3      194.56      204.72      4.34 o 
   5  -2   3       10.25       10.06      1.42 o 
   6  -2   3        2.38        2.10      1.07 o 
   7  -2   3        1.80        1.43      1.37 o 
   8  -2   3       11.92       13.01      1.31 o 
   9  -2   3       30.29       27.02      2.38 o 
  -9  -1   3        0.16        1.53      1.43 o 
  -8  -1   3       10.35        9.88      1.67 o 
  -7  -1   3        1.90        2.26      0.84 o 
  -6  -1   3        3.51        3.27      0.78 o 
  -5  -1   3       16.57       15.37      1.44 o 
  -4  -1   3       89.24       82.17      1.93 o 
  -3  -1   3      190.91      181.68      3.48 o 
  -2  -1   3      343.33      338.37      5.60 o 
  -1  -1   3     1298.83     1224.90     10.79 o 
   0  -1   3      956.94      885.69      6.85 o 
   1  -1   3     3109.06     3024.76     26.42 o 
   2  -1   3      617.50      664.80      6.65 o 
   3  -1   3        1.74        2.17      0.39 o 
   4  -1   3      232.48      251.66      2.82 o 
   5  -1   3      159.79      173.72      3.28 o 
   6  -1   3       94.75       93.44      2.36 o 
   7  -1   3       15.51       14.10      1.13 o 
   8  -1   3        1.20        1.55      0.73 o 
   9  -1   3        3.62        5.23      1.75 o 
  -9   0   3        0.71        1.03      0.98 o 
  -8   0   3       30.00       28.39      1.59 o 
  -7   0   3        3.59        1.60      1.12 o 
  -6   0   3        3.22        2.80      1.07 o 
  -5   0   3       53.29       52.78      6.17 o 
  -4   0   3       42.60       48.23      1.69 o 
  -3   0   3       24.15       24.59      1.62 o 
  -2   0   3       33.04       45.59      2.39 o 
  -1   0   3     6832.39     6640.83     53.70 o 
   0   0   3      603.57      591.49      4.96 o 
   1   0   3     1300.07     1284.08     15.65 o 
   2   0   3      206.61      240.52      3.30 o 
   3   0   3     1356.34     1401.15     13.78 o 
   4   0   3      953.24      963.38     11.25 o 
   5   0   3        1.34        1.14      0.59 o 
   6   0   3       21.76       20.40      0.72 o 
   7   0   3       37.58       33.20      1.13 o 
   8   0   3       43.05       48.48      2.10 o 
   9   0   3       18.39       18.73      5.28 o 
  10   0   3       18.07       19.31      5.93 o 
  -9   1   3       10.45       11.12      1.65 o 
  -8   1   3        0.63       -0.88      0.88 o 
  -7   1   3        2.11        2.46      0.83 o 
  -6   1   3        5.11        5.52      1.16 o 
  -5   1   3       32.07       34.13      3.14 o 
  -4   1   3        7.16        7.88      0.77 o 
  -3   1   3     2878.59     3007.21     35.83 o 
  -2   1   3      262.72      254.47     10.28 o 
  -1   1   3      848.60      849.00      8.33 o 
   0   1   3     3717.35     3510.12     33.59 o 
   1   1   3       14.80       10.97      0.60 o 
   2   1   3     1157.23     1157.25     10.89 o 
   3   1   3     1665.40     1622.24     21.08 o 
   4   1   3       44.48       47.27      2.04 o 
   5   1   3      208.47      219.23      4.19 o 
   6   1   3      261.15      245.04      6.72 o 
   7   1   3       84.52       79.97      5.64 o 
   8   1   3        0.08       -0.53      0.73 o 
   9   1   3        2.35        2.18      1.00 o 
  10   1   3        2.37        3.77      1.20 o 
  -9   2   3        0.49        3.70      1.58 o 
  -8   2   3        4.09        4.10      1.00 o 
  -7   2   3       67.90       64.18      2.83 o 
  -6   2   3       14.88       13.72      1.12 o 
  -5   2   3        9.26       11.10      0.97 o 
  -4   2   3       66.07       63.02      1.96 o 
  -3   2   3        3.35        3.78      1.82 o 
  -2   2   3      706.24      767.94      7.85 o 
  -1   2   3     1972.42     1969.90     21.07 o 
   0   2   3      757.36      725.02      6.57 o 
   1   2   3        0.53        0.03      0.38 o 
   2   2   3       23.53       23.44      0.66 o 
   3   2   3       71.01       68.47      2.74 o 
   4   2   3      354.42      367.12      7.33 o 
   5   2   3       22.50       24.60      1.40 o 
   6   2   3        0.34        0.03      0.72 o 
   7   2   3       29.94       29.97      1.95 o 
   8   2   3       46.82       50.65      2.90 o 
   9   2   3        9.25       11.32      1.24 o 
  10   2   3        3.18        3.15      1.36 o 
  -8   3   3        5.44        3.80      1.72 o 
  -7   3   3        0.00        0.40      0.84 o 
  -6   3   3       32.73       31.66      1.62 o 
  -5   3   3        7.72        7.57      0.90 o 
  -4   3   3      138.32      145.18      3.13 o 
  -3   3   3       12.39       19.63      0.89 o 
  -2   3   3       17.45       20.18      0.65 o 
  -1   3   3     1818.84     1801.96     15.64 o 
   0   3   3     1051.15     1011.17      8.31 o 
   1   3   3     3682.09     3662.04     31.38 o 
   2   3   3      244.43      233.41      4.54 o 
   3   3   3      106.71      106.81      1.33 o 
   4   3   3      731.74      690.20     10.93 o 
   5   3   3      213.25      217.66      4.17 o 
   6   3   3       39.13       42.67      1.85 o 
   7   3   3       93.67       91.50      2.46 o 
   8   3   3       27.57       23.87      1.97 o 
   9   3   3        7.11        7.09      2.47 o 
  10   3   3        6.01       10.22      1.57 o 
  -8   4   3        7.94        7.22      1.45 o 
  -7   4   3       74.02       78.42      2.87 o 
  -6   4   3        3.75        3.77      1.09 o 
  -5   4   3        1.34        1.04      0.87 o 
  -4   4   3       60.12       63.26      2.21 o 
  -3   4   3      498.84      556.81      8.05 o 
  -2   4   3      110.81      112.52      1.60 o 
  -1   4   3     2641.49     2637.97     27.84 o 
   0   4   3       34.05       45.14      0.91 o 
   1   4   3      140.68      153.68      1.71 o 
   2   4   3     1075.05     1090.16      9.97 o 
   3   4   3      882.74      900.04      9.82 o 
   4   4   3       42.45       33.93      1.84 o 
   5   4   3       15.97       16.66      1.19 o 
   6   4   3        0.81       -0.39      0.53 o 
   7   4   3      321.01      299.63      5.74 o 
   8   4   3        0.07        1.03      1.11 o 
   9   4   3        6.74        8.13      2.54 o 
  10   4   3        6.39        8.24      2.76 o 
  -8   5   3       44.69       49.47      5.66 o 
  -7   5   3       33.52       35.89      2.34 o 
  -6   5   3        0.55        0.56      0.99 o 
  -5   5   3       29.68       29.62      1.90 o 
  -4   5   3       72.69       68.39      2.39 o 
  -3   5   3       40.67       40.78      1.80 o 
  -2   5   3      449.22      486.29      4.69 o 
  -1   5   3      522.30      583.04      5.36 o 
   0   5   3      230.68      232.33      2.50 o 
   1   5   3       72.82      101.85      1.35 o 
   2   5   3      124.44      130.16      1.77 o 
   3   5   3      698.99      745.08      8.47 o 
   4   5   3       54.43       63.42      1.44 o 
   5   5   3      221.19      228.43      2.60 o 
   6   5   3       26.13       22.81      1.22 o 
   7   5   3       31.64       31.17      1.89 o 
   8   5   3        5.98        8.91      4.00 o 
   9   5   3      114.86      115.13      7.64 o 
  10   5   3       12.11       12.07      3.11 o 
  -7   6   3       16.30       16.13      2.07 o 
  -6   6   3        9.73       10.03      1.49 o 
  -5   6   3       28.42       29.19      2.00 o 
  -4   6   3      185.20      194.10      4.84 o 
  -3   6   3        1.36        3.14      0.93 o 
  -2   6   3        0.13        0.53      0.55 o 
  -1   6   3       22.23       21.89      0.76 o 
   0   6   3       18.13       19.69      0.73 o 
   1   6   3        6.77        3.82      0.43 o 
   2   6   3       31.14       23.31      0.83 o 
   3   6   3      747.61      775.51      8.27 o 
   4   6   3       29.14       35.58      1.30 o 
   5   6   3       68.58       61.71      1.31 o 
   6   6   3        5.44        6.69      0.62 o 
   7   6   3        1.00        2.86      3.01 o 
   8   6   3        3.27        6.58      3.83 o 
   9   6   3       13.47        6.84      4.97 o 
  10   6   3       30.91       31.90      2.41 o 
  -7   7   3        4.28        2.59      1.34 o 
  -6   7   3       36.96       38.86      2.56 o 
  -5   7   3        8.55       11.52      1.55 o 
  -4   7   3        1.32        1.99      1.05 o 
  -3   7   3        7.63        5.34      0.80 o 
  -2   7   3       21.05       17.53      1.05 o 
  -1   7   3       22.38       22.16      1.05 o 
   0   7   3        1.29        1.95      0.44 o 
   1   7   3       67.40       61.80      1.36 o 
   2   7   3      125.37      129.97      2.15 o 
   3   7   3      514.84      537.35      5.59 o 
   4   7   3       62.62       65.20      1.87 o 
   5   7   3        0.11        0.24      0.75 o 
   6   7   3       19.10       19.64      1.56 o 
   7   7   3        0.83        0.91      1.69 o 
   8   7   3        0.84        4.04      3.85 o 
   9   7   3       18.52       19.31      2.05 o 
  10   7   3        3.30       -2.01      7.72 o 
  -6   8   3        0.13       -1.21      1.21 o 
  -5   8   3        0.20       -1.08      1.08 o 
  -4   8   3        6.18        6.82      1.13 o 
  -3   8   3       56.32       49.65      1.70 o 
  -2   8   3       24.72       21.64      1.20 o 
  -1   8   3       33.86       35.37      1.30 o 
   0   8   3       43.35       45.45      1.37 o 
   1   8   3      121.96      119.52      1.75 o 
   2   8   3      115.16      113.40      1.81 o 
   3   8   3       11.15       14.08      0.85 o 
   4   8   3      102.23      117.31      2.62 o 
   5   8   3      187.42      176.44      3.88 o 
   6   8   3       18.52       19.29      1.48 o 
   7   8   3        8.58        8.05      1.33 o 
   8   8   3        0.11        0.63      1.51 o 
   9   8   3        2.29        3.50      1.94 o 
  10   8   3       12.38        1.64      6.59 o 
  -6   9   3        0.33       -0.75      1.20 o 
  -5   9   3       15.35       11.45      1.74 o 
  -4   9   3        0.13        1.66      0.97 o 
  -3   9   3        0.00       -0.75      0.75 o 
  -2   9   3      302.14      306.76      4.40 o 
  -1   9   3       48.03       47.76      2.40 o 
   0   9   3      431.90      452.34      4.88 o 
   1   9   3        7.23        6.40      0.70 o 
   2   9   3      112.11      107.57      1.81 o 
   3   9   3       60.32       62.42      2.14 o 
   4   9   3      224.88      194.57      4.18 o 
   5   9   3       55.48       59.43      2.25 o 
   6   9   3       35.03       31.68      1.62 o 
   7   9   3       41.60       39.37      2.10 o 
   8   9   3        9.27        9.93      1.11 o 
   9   9   3        1.49        0.77      2.88 o 
  -5  10   3        0.65       -1.30      1.30 o 
  -4  10   3        1.92        1.81      1.33 o 
  -3  10   3        9.48       12.64      1.19 o 
  -2  10   3        0.33       -0.22      0.81 o 
  -1  10   3        1.73        0.59      1.54 o 
   0  10   3        0.08        0.15      0.88 o 
   1  10   3        1.03       -0.19      0.61 o 
   2  10   3       27.89       26.51      1.18 o 
   3  10   3       20.96       19.93      1.26 o 
   4  10   3        9.55       13.57      1.61 o 
   5  10   3       27.77       29.51      2.07 o 
   6  10   3       31.95       28.78      2.54 o 
   7  10   3       13.87       14.49      1.57 o 
   8  10   3        0.09        0.80      2.38 o 
   9  10   3        8.94        8.58      2.70 o 
  -4  11   3        0.25       -1.11      1.16 o 
  -3  11   3        0.24       -0.13      1.24 o 
  -2  11   3       18.32       18.81      1.59 o 
  -1  11   3       45.70       45.67      2.06 o 
   0  11   3       52.29       54.29      2.06 o 
   1  11   3        2.26        1.16      0.80 o 
   2  11   3        3.54        1.47      1.20 o 
   3  11   3        0.15       -0.09      1.00 o 
   4  11   3        0.13        1.76      1.17 o 
   5  11   3        3.43        4.46      1.36 o 
   6  11   3       89.20       80.03      3.03 o 
   7  11   3        5.44       10.13      1.56 o 
   8  11   3        1.04        1.10      1.21 o 
   9  11   3        2.98       -2.19      2.66 o 
  -3  12   3        7.05        5.47      1.65 o 
  -2  12   3        6.17        7.36      1.39 o 
  -1  12   3       18.65       15.65      1.70 o 
   0  12   3       56.64       62.12      3.16 o 
   1  12   3        2.00        1.00      1.21 o 
   2  12   3        0.32        0.17      1.06 o 
   3  12   3        3.92        3.76      1.31 o 
   4  12   3        7.13        4.88      2.61 o 
   5  12   3        0.12        1.61      1.38 o 
   6  12   3        0.60       -0.34      1.47 o 
   7  12   3        1.67        0.72      1.81 o 
   8  12   3        0.03       -1.35      1.69 o 
  -2  13   3        3.21        2.31      1.44 o 
  -1  13   3        0.87       -1.45      1.45 o 
   0  13   3        1.73        1.39      2.86 o 
   1  13   3       35.99       35.35      5.27 o 
   2  13   3        1.91       -0.32      1.85 o 
   3  13   3        1.32       -1.48      2.02 o 
   4  13   3        6.24        6.43      1.74 o 
   5  13   3        4.41        5.17      1.75 o 
   6  13   3        2.61        0.33      1.95 o 
   7  13   3       12.17        9.36      2.39 o 
  -1  14   3        3.62        2.50      3.69 o 
   0  14   3       26.65       59.57      4.27 o 
   1  14   3        1.61        2.01      1.54 o 
   2  14   3        7.71        6.15      3.72 o 
   3  14   3        0.07       -0.77      1.93 o 
   4  14   3       11.28        9.90      2.06 o 
   5  14   3        7.91        8.28      2.22 o 
   6  14   3        6.60        6.99      2.00 o 
   2  15   3        3.88       -1.41      3.61 o 
   3  15   3        0.13       -0.92      2.13 o 
   4  15   3        0.40        0.59      2.43 o 
  -5 -13   4        4.12        3.45      1.70 o 
  -4 -13   4        1.17        2.33      1.89 o 
  -3 -13   4        0.08       -1.61      2.15 o 
  -2 -13   4        0.57       -1.10      2.23 o 
  -1 -13   4        0.35       -0.43      1.37 o 
   0 -13   4        0.03       -0.18      2.67 o 
   1 -13   4        2.90        2.54      1.91 o 
  -6 -12   4        0.00       -1.11      1.76 o 
  -5 -12   4        0.95        2.39      1.52 o 
  -4 -12   4        1.23        0.78      1.47 o 
  -3 -12   4        0.95        1.16      2.39 o 
  -2 -12   4        5.32        1.45      1.25 o 
  -1 -12   4        0.93        1.10      1.28 o 
   0 -12   4       14.65       12.79      1.84 o 
   1 -12   4       26.50       23.61      2.43 o 
   2 -12   4       15.61       18.92      2.55 o 
  -7 -11   4        0.04       -1.50      1.50 o 
  -6 -11   4       10.19        6.68      1.56 o 
  -5 -11   4       11.81       11.63      1.75 o 
  -4 -11   4       14.77       16.90      1.95 o 
  -3 -11   4        1.64        0.80      1.41 o 
  -2 -11   4        4.43        4.89      1.02 o 
  -1 -11   4        4.22        3.41      1.33 o 
   0 -11   4       11.92       12.12      2.32 o 
   1 -11   4        0.18       -0.43      1.35 o 
   2 -11   4        9.46        9.83      1.73 o 
   3 -11   4        1.06        0.98      1.75 o 
   4 -11   4        0.00       -0.46      1.13 o 
  -8 -10   4        0.24       -1.00      1.45 o 
  -7 -10   4        4.22        6.83      4.49 o 
  -6 -10   4       11.77        9.13      2.93 o 
  -5 -10   4       26.91       28.47      3.49 o 
  -4 -10   4        3.60        4.30      1.33 o 
  -3 -10   4        0.01       -0.98      0.98 o 
  -2 -10   4       11.64        9.34      1.05 o 
  -1 -10   4        0.69       -0.26      1.05 o 
   0 -10   4       12.76       12.74      1.58 o 
   1 -10   4       13.72       16.28      4.19 o 
   2 -10   4        1.98        1.86      1.06 o 
   3 -10   4        0.31       -0.01      0.96 o 
   4 -10   4        0.52        2.06      1.32 o 
   5 -10   4        0.44       -1.13      1.28 o 
  -8  -9   4        2.29        3.59      1.52 o 
  -7  -9   4       24.12       25.63      3.69 o 
  -6  -9   4        1.18        3.28      1.20 o 
  -5  -9   4        0.02       -0.74      1.20 o 
  -4  -9   4       15.81       18.72      1.79 o 
  -3  -9   4        3.08        2.41      1.06 o 
  -2  -9   4        0.01       -0.67      0.78 o 
  -1  -9   4       11.01       15.61      1.18 o 
   0  -9   4        2.86        1.66      1.11 o 
   1  -9   4       37.04       37.31      1.59 o 
   2  -9   4       14.49       13.49      1.15 o 
   3  -9   4        0.35        0.73      0.86 o 
   4  -9   4        1.69        2.20      1.21 o 
   5  -9   4        0.11       -1.12      1.12 o 
  -8  -8   4        0.13       -1.19      1.19 o 
  -7  -8   4        5.39        5.99      1.56 o 
  -6  -8   4       43.73       44.84      2.38 o 
  -5  -8   4       14.26       15.69      1.64 o 
  -4  -8   4        0.19        0.09      0.99 o 
  -3  -8   4       17.63       15.55      1.94 o 
  -2  -8   4        1.36        1.04      0.68 o 
  -1  -8   4       18.85       14.16      1.40 o 
   0  -8   4       10.01        8.55      0.77 o 
   1  -8   4        7.31        7.33      0.85 o 
   2  -8   4        1.03        1.21      0.71 o 
   3  -8   4        0.36        1.10      0.79 o 
   4  -8   4        0.00       -0.88      0.88 o 
   5  -8   4        2.37        1.73      1.17 o 
   6  -8   4        2.99        3.91      1.40 o 
  -9  -7   4        2.42        0.98      1.36 o 
  -8  -7   4        1.40        0.00      2.43 o 
  -7  -7   4        0.55       -0.60      1.06 o 
  -6  -7   4       18.18       19.82      1.97 o 
  -5  -7   4       12.08       12.39      1.43 o 
  -4  -7   4       42.56       47.32      4.08 o 
  -3  -7   4        2.05        0.61      0.90 o 
  -2  -7   4       83.97       84.25      1.96 o 
  -1  -7   4      104.33      103.67      2.29 o 
   0  -7   4        0.04       -0.24      0.43 o 
   1  -7   4        1.78        1.74      0.61 o 
   2  -7   4        5.22        6.48      1.05 o 
   3  -7   4        0.79        0.54      0.70 o 
   4  -7   4        0.15        1.00      0.89 o 
   5  -7   4       26.05       25.02      1.94 o 
   6  -7   4       11.73       12.93      1.69 o 
   7  -7   4        0.03       -1.08      1.08 o 
  -9  -6   4        3.05        0.91      1.30 o 
  -8  -6   4        1.14       -0.23      1.17 o 
  -7  -6   4        1.32        0.47      1.12 o 
  -6  -6   4        0.03       -1.06      1.06 o 
  -5  -6   4       26.19       29.21      1.80 o 
  -4  -6   4      644.76      645.57      9.64 o 
  -3  -6   4      143.55      154.47      3.02 o 
  -2  -6   4        7.65        7.24      1.17 o 
  -1  -6   4       49.10       52.58      1.27 o 
   0  -6   4       19.92       22.14      0.86 o 
   1  -6   4        1.31        0.32      0.45 o 
   2  -6   4       25.13       22.45      1.17 o 
   3  -6   4       99.31       98.42      2.40 o 
   4  -6   4       38.62       37.33      2.06 o 
   5  -6   4       13.61       13.67      1.47 o 
   6  -6   4       29.43       31.72      2.17 o 
   7  -6   4        4.42        4.49      1.34 o 
  -9  -5   4        0.08        0.52      1.12 o 
  -8  -5   4        0.11       -0.45      1.08 o 
  -7  -5   4        0.03       -0.23      0.98 o 
  -6  -5   4       12.27       12.00      1.48 o 
  -5  -5   4       76.01       79.48      2.94 o 
  -4  -5   4       37.78       34.03      1.73 o 
  -3  -5   4        0.66        0.87      0.67 o 
  -2  -5   4       36.30       33.70      1.00 o 
  -1  -5   4       37.16       48.54      0.96 o 
   0  -5   4       93.37       91.23      1.46 o 
   1  -5   4       13.56       14.84      0.80 o 
   2  -5   4        7.80        8.42      0.76 o 
   3  -5   4       65.41       71.23      2.17 o 
   4  -5   4        2.74        3.43      0.96 o 
   5  -5   4      100.25      107.07      3.03 o 
   6  -5   4        7.78        7.41      2.01 o 
   7  -5   4       43.87       43.64      2.32 o 
   8  -5   4        0.37        0.17      1.08 o 
  -9  -4   4        0.71        1.86      2.19 o 
  -8  -4   4       24.10       23.86      2.01 o 
  -7  -4   4        4.38        3.78      1.18 o 
  -6  -4   4        0.42       -0.44      1.20 o 
  -5  -4   4        0.00       -0.77      0.77 o 
  -4  -4   4        0.41        2.06      0.84 o 
  -3  -4   4       57.52       43.20      2.48 o 
  -2  -4   4       97.07      109.38      1.92 o 
  -1  -4   4       57.91       68.41      1.14 o 
   0  -4   4        1.73        0.56      0.31 o 
   1  -4   4       99.28      116.51      1.74 o 
   2  -4   4        2.39        0.55      0.38 o 
   3  -4   4       39.67       43.50      1.61 o 
   4  -4   4       45.91       42.29      1.83 o 
   5  -4   4        0.52        2.19      0.83 o 
   6  -4   4        1.34        1.62      0.91 o 
   7  -4   4       28.00       24.37      1.80 o 
   8  -4   4        2.92        1.88      1.06 o 
  -9  -3   4        9.48       15.48      1.66 o 
  -8  -3   4        0.82        0.80      1.05 o 
  -7  -3   4       12.18        9.98      1.38 o 
  -6  -3   4      103.56       96.20      3.03 o 
  -5  -3   4       92.64       96.68      2.70 o 
  -4  -3   4       25.23       20.03      2.19 o 
  -3  -3   4       13.00       19.29      0.87 o 
  -2  -3   4       80.86       82.24      1.22 o 
  -1  -3   4      372.19      423.38      4.60 o 
   0  -3   4       63.83       82.64      1.17 o 
   1  -3   4      283.49      283.45      2.85 o 
   2  -3   4       16.64       20.04      0.89 o 
   3  -3   4       21.18       16.46      0.77 o 
   4  -3   4      101.03       98.15      2.48 o 
   5  -3   4      330.02      327.45      5.58 o 
   6  -3   4       81.45       79.48      3.33 o 
   7  -3   4       13.34       10.08      1.25 o 
   8  -3   4        1.17        0.46      0.95 o 
   9  -3   4        0.77        1.11      0.99 o 
  -9  -2   4        8.76        8.14      1.46 o 
  -8  -2   4        0.77        0.48      1.07 o 
  -7  -2   4        2.84        2.22      1.05 o 
  -6  -2   4        8.44        6.26      0.94 o 
  -5  -2   4        6.47        8.33      1.62 o 
  -4  -2   4      208.32      219.78      8.76 o 
  -3  -2   4       82.69       77.73      1.59 o 
  -2  -2   4        1.47        3.55      0.39 o 
  -1  -2   4      333.48      320.96      3.29 o 
   0  -2   4       49.83       45.95      0.76 o 
   1  -2   4      150.47      149.93      1.82 o 
   2  -2   4     1234.78     1311.90     14.39 o 
   3  -2   4       94.22       86.52      1.73 o 
   4  -2   4      126.15      134.15      3.32 o 
   5  -2   4       97.52       96.73      4.97 o 
   6  -2   4      135.94      131.04      3.06 o 
   7  -2   4        0.21        1.06      0.78 o 
   8  -2   4        4.59        5.20      1.91 o 
   9  -2   4        0.97        1.58      0.86 o 
  -9  -1   4        0.31        1.26      1.05 o 
  -8  -1   4       16.74       15.16      3.80 o 
  -7  -1   4        0.65       -1.53      1.54 o 
  -6  -1   4       27.23       29.89      1.54 o 
  -5  -1   4        0.08        1.21      1.26 o 
  -4  -1   4       61.92       58.05      2.29 o 
  -3  -1   4      833.99      825.06     26.98 o 
  -2  -1   4        5.21        7.14      0.53 o 
  -1  -1   4      159.18      154.63      1.65 o 
   0  -1   4      121.41      121.69      1.41 o 
   1  -1   4      408.99      396.03      3.52 o 
   2  -1   4      110.93       89.50      1.53 o 
   3  -1   4     1415.74     1486.55     18.79 o 
   4  -1   4       83.61      105.98      1.55 o 
   5  -1   4       99.41       98.24      2.33 o 
   6  -1   4        0.53        0.60      0.60 o 
   7  -1   4        7.71        6.70      0.89 o 
   8  -1   4        6.72        5.66      0.86 o 
   9  -1   4       18.61       25.54      2.79 o 
  -9   0   4        5.19        6.93      1.33 o 
  -8   0   4       21.32       21.16      1.48 o 
  -7   0   4        0.03        0.96      0.87 o 
  -6   0   4        4.33        2.52      0.80 o 
  -5   0   4        0.14        1.30      0.78 o 
  -4   0   4      193.36      195.24      3.39 o 
  -3   0   4       20.37       33.02      1.59 o 
  -2   0   4     1039.46     1092.47     12.21 o 
  -1   0   4     1337.99     1351.48     11.13 o 
   0   0   4      254.06      196.74      1.72 o 
   1   0   4       11.37        8.21      0.33 o 
   2   0   4      118.13      120.19      2.42 o 
   3   0   4     1136.87     1207.35     11.65 o 
   4   0   4     1049.98     1044.58     13.36 o 
   5   0   4      584.14      616.92      6.27 o 
   6   0   4        0.05        0.08      0.33 o 
   7   0   4       73.98       70.72      4.27 o 
   8   0   4        0.23       -0.57      1.03 o 
   9   0   4        1.92        1.73      1.45 o 
  10   0   4        9.26       11.36      2.30 o 
  -9   1   4        3.42        4.35      1.14 o 
  -8   1   4        7.51        7.28      1.15 o 
  -7   1   4        8.52        7.38      1.01 o 
  -6   1   4        1.71        2.06      0.83 o 
  -5   1   4        9.58        9.75      1.05 o 
  -4   1   4       48.17       49.54      2.32 o 
  -3   1   4      540.01      557.56      6.75 o 
  -2   1   4     1035.92     1057.69     17.24 o 
  -1   1   4        6.29        8.51      0.42 o 
   0   1   4        6.52        7.34      0.31 o 
   1   1   4       50.04       42.82      1.00 o 
   2   1   4     3615.51     3488.74     42.24 o 
   3   1   4      516.58      523.79      5.81 o 
   4   1   4      520.52      525.58      7.03 o 
   5   1   4        5.77        5.68      0.86 o 
   6   1   4       32.05       31.84      1.84 o 
   7   1   4       11.11       10.86      1.59 o 
   8   1   4       14.30       15.45      1.68 o 
   9   1   4       14.53       19.60      2.21 o 
  10   1   4       22.27       25.01      3.37 o 
  -9   2   4        0.05       -0.40      2.69 o 
  -8   2   4        1.46        2.84      1.01 o 
  -7   2   4        3.80        4.05      0.92 o 
  -6   2   4        3.14        2.39      0.82 o 
  -5   2   4        0.24        1.63      0.69 o 
  -4   2   4        0.50        0.37      0.72 o 
  -3   2   4       80.50       90.59      1.95 o 
  -2   2   4        7.38        8.19      0.49 o 
  -1   2   4     1137.01     1101.98     12.15 o 
   0   2   4       46.37       42.59      0.82 o 
   1   2   4      362.60      354.03      3.63 o 
   2   2   4      211.53      197.37      2.29 o 
   3   2   4        3.39        1.54      0.23 o 
   4   2   4       48.50       52.09      2.49 o 
   5   2   4        0.29        0.56      0.66 o 
   6   2   4       67.35       67.05      2.29 o 
   7   2   4        9.00       11.39      1.40 o 
   8   2   4       17.08       18.87      1.99 o 
   9   2   4        2.96        2.82      1.36 o 
  10   2   4        0.54        3.39      1.83 o 
  -8   3   4        6.79        5.06      1.31 o 
  -7   3   4       46.74       48.52      2.08 o 
  -6   3   4        8.10       10.61      1.36 o 
  -5   3   4        7.78        7.62      0.96 o 
  -4   3   4       11.37       14.25      1.80 o 
  -3   3   4        5.70        8.59      0.70 o 
  -2   3   4       12.36       16.77      0.76 o 
  -1   3   4       43.53       49.79      1.10 o 
   0   3   4     1838.22     1826.07     15.94 o 
   1   3   4      197.56      214.64      2.72 o 
   2   3   4        3.29        5.55      0.49 o 
   3   3   4       75.32       65.22      1.10 o 
   4   3   4      152.00      155.39      2.67 o 
   5   3   4      286.11      288.38      4.38 o 
   6   3   4       33.79       34.80      1.53 o 
   7   3   4       16.62       16.14      1.29 o 
   8   3   4       25.31       25.16      2.22 o 
   9   3   4        4.29        5.23      2.43 o 
  10   3   4        2.51        3.76      2.54 o 
  -8   4   4        3.20        3.49      1.34 o 
  -7   4   4        6.23        8.57      3.19 o 
  -6   4   4        7.51        8.68      1.29 o 
  -5   4   4       27.76       31.92      1.98 o 
  -4   4   4        9.24       10.46      1.15 o 
  -3   4   4      275.71      295.16      4.93 o 
  -2   4   4      267.68      298.31      3.63 o 
  -1   4   4      158.22      171.46      2.54 o 
   0   4   4        0.65        2.37      0.35 o 
   1   4   4       35.95       34.35      1.00 o 
   2   4   4      525.33      538.87      5.81 o 
   3   4   4       56.08       53.83      1.15 o 
   4   4   4      143.91      137.63      2.00 o 
   5   4   4      369.94      347.12      5.01 o 
   6   4   4      128.43      115.51      2.52 o 
   7   4   4        1.05        2.24      0.66 o 
   8   4   4       48.04       48.87      1.78 o 
   9   4   4        0.08       -0.08      1.73 o 
  10   4   4        2.13        4.67      2.45 o 
  -8   5   4       10.34       10.11      1.74 o 
  -7   5   4        1.48        0.88      1.18 o 
  -6   5   4        0.73        1.77      1.06 o 
  -5   5   4        3.28        4.02      1.10 o 
  -4   5   4       23.84       28.58      2.17 o 
  -3   5   4        0.35       -0.65      0.65 o 
  -2   5   4        3.49        4.15      0.50 o 
  -1   5   4       52.76       56.38      1.22 o 
   0   5   4       10.60       15.19      0.69 o 
   1   5   4      206.72      209.23      2.33 o 
   2   5   4       75.03       93.14      1.39 o 
   3   5   4       14.11       10.83      0.76 o 
   4   5   4      132.90      124.64      2.20 o 
   5   5   4      511.49      491.87      4.92 o 
   6   5   4       13.70       13.21      1.01 o 
   7   5   4      269.91      268.99      4.49 o 
   8   5   4        0.97        0.34      1.31 o 
   9   5   4       16.01       23.08      2.86 o 
  10   5   4        4.90        6.19      2.48 o 
  -7   6   4       26.32       25.13      2.54 o 
  -6   6   4        1.95        1.41      1.25 o 
  -5   6   4        6.86        8.93      1.57 o 
  -4   6   4       45.19       45.80      2.24 o 
  -3   6   4      102.78      107.19      2.17 o 
  -2   6   4      319.54      326.37      4.19 o 
  -1   6   4       74.77       71.43      1.46 o 
   0   6   4      838.08      878.76      8.56 o 
   1   6   4      129.46      132.39      1.70 o 
   2   6   4        0.88        0.38      0.44 o 
   3   6   4      260.48      263.38      3.04 o 
   4   6   4       45.97       54.38      1.57 o 
   5   6   4       37.41       32.53      2.18 o 
   6   6   4      140.61      131.19      2.08 o 
   7   6   4       12.15       17.28      2.11 o 
   8   6   4       19.19       22.64      4.69 o 
   9   6   4        7.26        7.07      2.30 o 
  -7   7   4        0.26        0.27      1.28 o 
  -6   7   4        8.51        9.23      1.61 o 
  -5   7   4        1.69       -0.36      1.06 o 
  -4   7   4        1.59        1.38      0.88 o 
  -3   7   4       49.36       56.06      1.73 o 
  -2   7   4        3.96        5.30      0.77 o 
  -1   7   4       11.06        9.22      0.67 o 
   0   7   4      197.40      203.37      2.51 o 
   1   7   4      616.01      646.43      6.58 o 
   2   7   4       20.59       17.40      0.87 o 
   3   7   4       58.54       59.86      1.49 o 
   4   7   4        0.18        0.27      0.78 o 
   5   7   4        4.28        6.82      0.76 o 
   6   7   4       19.59       20.22      0.99 o 
   7   7   4       60.18       58.54      3.18 o 
   8   7   4        7.70        8.44      3.73 o 
   9   7   4        0.28       -2.03      4.04 o 
  10   7   4        1.27       -2.83      3.14 o 
  -6   8   4        8.50       10.17      1.75 o 
  -5   8   4        0.00       -0.89      1.11 o 
  -4   8   4        7.10        5.43      1.07 o 
  -3   8   4       22.95       22.96      1.59 o 
  -2   8   4      147.25      153.33      2.76 o 
  -1   8   4        0.43        0.40      0.56 o 
   0   8   4      792.41      805.91      7.12 o 
   1   8   4        0.94        1.54      0.53 o 
   2   8   4       42.02       39.27      1.07 o 
   3   8   4       56.59       54.15      1.64 o 
   4   8   4      219.60      234.84      3.37 o 
   5   8   4        2.12        2.94      1.12 o 
   6   8   4       32.23       28.07      1.61 o 
   7   8   4       22.46       23.01      3.84 o 
   8   8   4        1.87        0.64      3.46 o 
   9   8   4        0.12        2.17      2.41 o 
  10   8   4       22.04       24.20      4.89 o 
  -6   9   4        1.99        1.66      1.45 o 
  -5   9   4        0.60        0.72      1.34 o 
  -4   9   4       24.21       27.47      1.80 o 
  -3   9   4       34.97       33.56      2.22 o 
  -2   9   4       40.95       37.18      1.62 o 
  -1   9   4        0.64        2.61      0.96 o 
   0   9   4       35.62       40.13      1.36 o 
   1   9   4       52.04       55.25      1.47 o 
   2   9   4      746.48      771.75      7.82 o 
   3   9   4        0.09       -0.65      0.65 o 
   4   9   4       77.22       62.48      2.98 o 
   5   9   4       67.37       65.04      2.49 o 
   6   9   4        0.03       -0.94      1.06 o 
   7   9   4       38.20       38.03      2.27 o 
   8   9   4       14.92       16.70      2.21 o 
   9   9   4       25.90       34.62      3.06 o 
  -5  10   4       11.18       14.99      3.37 o 
  -4  10   4        0.02        0.78      1.08 o 
  -3  10   4        2.91        0.71      0.90 o 
  -2  10   4        0.01       -0.78      0.78 o 
  -1  10   4      243.41      246.04      4.29 o 
   0  10   4      133.86      139.42      2.70 o 
   1  10   4        4.76        3.52      1.00 o 
   2  10   4        1.71        5.43      0.88 o 
   3  10   4       41.92       41.28      2.22 o 
   4  10   4        0.45       -0.30      1.35 o 
   5  10   4       57.43       53.08      2.93 o 
   6  10   4       96.41       81.94      3.44 o 
   7  10   4       22.74       22.72      3.13 o 
   8  10   4       17.15       18.43      2.39 o 
   9  10   4        4.87        7.46      2.51 o 
  -4  11   4       13.99       12.22      1.92 o 
  -3  11   4       13.23       14.58      1.80 o 
  -2  11   4       12.42       10.54      1.39 o 
  -1  11   4       86.22       74.43      2.43 o 
   0  11   4        2.93        1.92      1.07 o 
   1  11   4        0.08        0.41      0.75 o 
   2  11   4        0.57        0.54      0.64 o 
   3  11   4        1.07        0.26      1.16 o 
   4  11   4        1.42        0.81      1.15 o 
   5  11   4       79.98       68.92      2.81 o 
   6  11   4        0.34        0.84      1.12 o 
   7  11   4        1.83        1.46      1.21 o 
   8  11   4        5.62        8.20      2.05 o 
   9  11   4        2.41        1.56      2.64 o 
  -3  12   4        2.91        5.83      2.30 o 
  -2  12   4        4.13        6.84      1.82 o 
  -1  12   4        6.74        4.93      1.55 o 
   0  12   4       34.82       36.92      2.15 o 
   1  12   4        1.63        1.78      1.22 o 
   2  12   4        3.00        2.46      1.28 o 
   3  12   4       17.31       17.62      1.67 o 
   4  12   4       18.34       21.75      2.66 o 
   5  12   4        2.10        3.85      1.46 o 
   6  12   4       38.77       42.90      3.77 o 
   7  12   4        0.00        2.34      1.98 o 
   8  12   4        5.88        5.82      1.59 o 
  -2  13   4        4.43        3.12      1.48 o 
  -1  13   4       11.97        9.86      3.83 o 
   0  13   4       11.62        8.69      3.05 o 
   1  13   4        1.39       -0.13      2.14 o 
   2  13   4        3.18        6.63      3.96 o 
   3  13   4       13.15       14.22      2.28 o 
   4  13   4        0.22        0.05      1.36 o 
   5  13   4        1.70        2.87      1.56 o 
   6  13   4        9.98        9.85      1.89 o 
   7  13   4        4.32        7.58      3.63 o 
  -1  14   4        0.09       -0.85      2.05 o 
   0  14   4        4.10        4.15      1.81 o 
   1  14   4       41.56       46.09      2.92 o 
   2  14   4        9.96        5.99      3.60 o 
   3  14   4        0.22       -1.67      1.67 o 
   4  14   4        5.72        9.72      2.10 o 
   5  14   4        3.43        6.33      1.87 o 
   6  14   4        0.19        0.37      1.64 o 
   2  15   4        3.97        3.71      3.82 o 
   3  15   4        0.01       -1.83      1.83 o 
   4  15   4        6.24        6.52      3.03 o 
  -4 -13   5       12.27       10.30      2.03 o 
  -3 -13   5        1.33        0.34      2.35 o 
  -2 -13   5        4.28       -1.83      3.28 o 
  -1 -13   5        0.02       -1.31      2.60 o 
   0 -13   5        1.15       -1.21      1.59 o 
  -6 -12   5        2.76        3.26      1.59 o 
  -5 -12   5        2.25        1.33      1.61 o 
  -4 -12   5        5.39        5.91      1.76 o 
  -3 -12   5       14.29       15.27      2.10 o 
  -2 -12   5        2.00        2.83      1.25 o 
  -1 -12   5        0.47        0.11      1.35 o 
   0 -12   5        4.70        4.50      1.60 o 
   1 -12   5        5.78        3.82      1.70 o 
   2 -12   5        1.80        5.23      2.12 o 
  -7 -11   5        2.98        2.82      1.92 o 
  -6 -11   5       13.40       13.80      1.94 o 
  -5 -11   5        0.23        0.40      1.36 o 
  -4 -11   5        0.00       -1.30      1.30 o 
  -3 -11   5        1.90        1.63      1.26 o 
  -2 -11   5        3.10        2.52      1.22 o 
  -1 -11   5        0.78        0.35      1.22 o 
   0 -11   5        0.46       -0.61      1.34 o 
   1 -11   5        0.08       -1.33      1.33 o 
   2 -11   5       19.42       20.80      1.97 o 
   3 -11   5        0.48       -1.68      2.33 o 
  -7 -10   5        0.02        0.69      2.12 o 
  -6 -10   5       10.21       10.29      1.70 o 
  -5 -10   5        0.05       -1.15      1.15 o 
  -4 -10   5       17.89       15.10      1.79 o 
  -3 -10   5        0.48        0.02      1.11 o 
  -2 -10   5       17.92       17.15      1.90 o 
  -1 -10   5        2.01        2.10      1.19 o 
   0 -10   5        1.94        3.17      1.29 o 
   1 -10   5       51.67       49.54      2.57 o 
   2 -10   5        2.47        0.99      1.30 o 
   3 -10   5        3.84        2.77      1.12 o 
   4 -10   5        2.41        1.68      1.32 o 
  -8  -9   5        0.48       -0.26      2.41 o 
  -7  -9   5        0.86       -0.06      1.53 o 
  -6  -9   5       15.55       16.06      1.81 o 
  -5  -9   5       15.74       16.88      2.54 o 
  -4  -9   5       18.83       23.13      1.96 o 
  -3  -9   5        3.69        3.44      1.17 o 
  -2  -9   5        6.87        9.60      1.01 o 
  -1  -9   5        0.58       -0.41      1.46 o 
   0  -9   5        9.47        9.50      1.41 o 
   1  -9   5       10.55       11.55      1.65 o 
   2  -9   5       58.94       62.69      2.03 o 
   3  -9   5        6.48        4.64      1.08 o 
   4  -9   5        6.11       11.69      2.26 o 
   5  -9   5        5.25        6.89      1.58 o 
  -8  -8   5        7.50        6.59      2.31 o 
  -7  -8   5        0.16        0.29      1.42 o 
  -6  -8   5       19.39       19.88      2.09 o 
  -5  -8   5      128.06      134.91      4.58 o 
  -4  -8   5        3.50        1.34      1.10 o 
  -3  -8   5       70.37       73.40      2.55 o 
  -2  -8   5       34.83       35.91      1.49 o 
  -1  -8   5        4.51        4.55      0.88 o 
   0  -8   5        3.10       -0.86      0.96 o 
   1  -8   5      125.00      113.69      2.41 o 
   2  -8   5        0.13       -0.17      0.67 o 
   3  -8   5       32.52       31.97      1.95 o 
   4  -8   5        3.42        2.59      1.13 o 
   5  -8   5        1.15        0.61      1.11 o 
   6  -8   5        0.10       -0.69      1.26 o 
  -8  -7   5        0.88        3.76      1.87 o 
  -7  -7   5        0.88        0.82      1.48 o 
  -6  -7   5        9.14       13.42      1.86 o 
  -5  -7   5       27.50       28.67      1.96 o 
  -4  -7   5       28.40       26.52      2.43 o 
  -3  -7   5        2.46        4.22      1.02 o 
  -2  -7   5       52.18       51.93      1.63 o 
  -1  -7   5       14.57       16.02      1.14 o 
   0  -7   5       11.84       14.69      0.82 o 
   1  -7   5       20.76       21.76      1.16 o 
   2  -7   5        6.63        5.33      1.15 o 
   3  -7   5       14.34       12.96      1.16 o 
   4  -7   5        0.68        1.12      0.96 o 
   5  -7   5        3.49        5.09      1.44 o 
   6  -7   5        3.34        3.29      1.24 o 
   7  -7   5        0.65        0.18      1.21 o 
  -9  -6   5        0.00        0.87      1.38 o 
  -8  -6   5        0.91        0.39      2.60 o 
  -7  -6   5        1.68        2.27      2.84 o 
  -6  -6   5        3.70        3.57      1.38 o 
  -5  -6   5       10.07       11.15      1.37 o 
  -4  -6   5       71.65       65.88      3.16 o 
  -3  -6   5       24.77       24.94      1.47 o 
  -2  -6   5      659.51      689.28      7.77 o 
  -1  -6   5       29.59       32.35      0.92 o 
   0  -6   5        0.12        0.00      0.52 o 
   1  -6   5       23.60       24.15      1.18 o 
   2  -6   5        0.19        0.42      0.92 o 
   3  -6   5        7.30        9.55      1.04 o 
   4  -6   5       59.27       50.66      2.22 o 
   5  -6   5       53.74       45.84      2.23 o 
   6  -6   5        6.35        4.61      1.27 o 
   7  -6   5        0.22        0.60      1.16 o 
  -9  -5   5        9.34        6.88      1.61 o 
  -8  -5   5        3.08        3.26      1.40 o 
  -7  -5   5        0.05       -0.68      1.04 o 
  -6  -5   5        6.53        7.17      1.42 o 
  -5  -5   5       35.65       37.13      2.19 o 
  -4  -5   5      574.11      568.15      8.67 o 
  -3  -5   5       15.20       16.64      1.34 o 
  -2  -5   5      110.39      107.23      2.00 o 
  -1  -5   5       98.82       89.60      1.48 o 
   0  -5   5       24.88       27.42      0.94 o 
   1  -5   5       12.69       13.52      0.79 o 
   2  -5   5      234.46      226.51      3.50 o 
   3  -5   5      323.42      340.57      4.98 o 
   4  -5   5        2.80        4.15      0.96 o 
   5  -5   5       25.79       27.33      1.83 o 
   6  -5   5        0.84        0.34      0.92 o 
   7  -5   5        9.08        8.29      1.38 o 
   8  -5   5        3.83        3.10      1.20 o 
  -9  -4   5        0.01       -0.02      2.54 o 
  -8  -4   5        1.72       -1.28      1.28 o 
  -7  -4   5       21.68       20.15      1.85 o 
  -6  -4   5        0.67        0.59      1.23 o 
  -5  -4   5       16.79       17.79      2.44 o 
  -4  -4   5        2.58        5.19      1.27 o 
  -3  -4   5      115.48      104.90      2.97 o 
  -2  -4   5      479.77      482.42      4.85 o 
  -1  -4   5       19.69       28.24      0.83 o 
   0  -4   5      130.70      139.74      1.96 o 
   1  -4   5       40.45       42.73      1.04 o 
   2  -4   5        1.29       -0.34      0.34 o 
   3  -4   5       12.24       12.70      0.91 o 
   4  -4   5        6.69        4.99      0.93 o 
   5  -4   5      131.74      121.18      3.13 o 
   6  -4   5        2.79        4.16      1.31 o 
   7  -4   5       19.66       22.64      1.75 o 
   8  -4   5        1.01       -0.03      1.00 o 
  -9  -3   5       28.42       29.85      2.53 o 
  -8  -3   5        0.11       -1.05      1.05 o 
  -7  -3   5       17.20       17.08      1.74 o 
  -6  -3   5       17.31       18.37      1.66 o 
  -5  -3   5       35.87       32.04      1.91 o 
  -4  -3   5        0.80        2.01      1.03 o 
  -3  -3   5       53.44       59.13      1.55 o 
  -2  -3   5      414.19      431.59      4.35 o 
  -1  -3   5       21.48       22.49      0.95 o 
   0  -3   5      105.70      108.31      1.37 o 
   1  -3   5       63.84       54.72      1.05 o 
   2  -3   5       97.29      100.01      1.46 o 
   3  -3   5       62.01       56.44      1.54 o 
   4  -3   5       29.30       30.77      1.59 o 
   5  -3   5        0.00       -0.62      0.64 o 
   6  -3   5       26.90       22.39      1.56 o 
   7  -3   5        7.66        4.98      1.04 o 
   8  -3   5       22.30       28.87      2.07 o 
   9  -3   5        2.40        3.02      1.20 o 
  -9  -2   5        6.44        9.41      3.28 o 
  -8  -2   5        0.02       -0.08      1.16 o 
  -7  -2   5      119.08      118.01      5.97 o 
  -6  -2   5        4.54        5.05      1.13 o 
  -5  -2   5        4.29        6.22      1.24 o 
  -4  -2   5        8.58        8.61      1.03 o 
  -3  -2   5        2.79        3.05      0.62 o 
  -2  -2   5       26.19       34.64      0.82 o 
  -1  -2   5      263.91      287.91      3.10 o 
   0  -2   5      163.21      157.37      2.08 o 
   1  -2   5      181.94      184.48      2.01 o 
   2  -2   5       29.19       34.09      2.13 o 
   3  -2   5       62.53       60.88      1.43 o 
   4  -2   5      120.22      133.75      3.59 o 
   5  -2   5      415.41      412.94      6.46 o 
   6  -2   5      109.39      112.40      2.81 o 
   7  -2   5        3.33        3.78      1.26 o 
   8  -2   5       23.79       19.99      2.61 o 
   9  -2   5        4.84        3.10      0.89 o 
  -9  -1   5        6.13        6.16      3.39 o 
  -8  -1   5       18.48       18.00      1.89 o 
  -7  -1   5        1.57        1.55      1.76 o 
  -6  -1   5        0.04       -0.39      0.75 o 
  -5  -1   5        1.36       -0.30      0.65 o 
  -4  -1   5       57.70       61.82      7.56 o 
  -3  -1   5       49.99       48.65      1.71 o 
  -2  -1   5      701.32      749.08      6.51 o 
  -1  -1   5     1266.72     1294.20     10.79 o 
   0  -1   5        0.81        3.87      0.33 o 
   1  -1   5      320.39      286.29      3.22 o 
   2  -1   5      136.32      139.35      2.50 o 
   3  -1   5      564.62      584.31      7.92 o 
   4  -1   5        0.55        0.35      0.43 o 
   5  -1   5      472.34      499.08      7.31 o 
   6  -1   5       88.59       83.51      2.25 o 
   7  -1   5        3.18        3.63      0.79 o 
   8  -1   5        4.29        5.67      0.87 o 
   9  -1   5       34.35       38.94      3.30 o 
  -9   0   5        0.00        0.29      1.85 o 
  -8   0   5        3.16        2.16      1.46 o 
  -7   0   5        0.44       -0.02      1.01 o 
  -6   0   5       66.35       57.69      2.11 o 
  -5   0   5       44.72       48.66      2.06 o 
  -4   0   5      642.09      719.07     11.94 o 
  -3   0   5     1012.11     1003.13     14.59 o 
  -2   0   5        0.09        0.39      0.33 o 
  -1   0   5      247.70      237.00      2.40 o 
   0   0   5      177.27      136.79      1.37 o 
   1   0   5      159.96      134.60      1.94 o 
   2   0   5      900.40      972.99     10.52 o 
   3   0   5     1945.09     2191.49     36.19 o 
   4   0   5      100.13      124.75      2.02 o 
   5   0   5        9.73        9.49      0.60 o 
   6   0   5        0.63        0.63      0.54 o 
   7   0   5        1.40        1.60      1.08 o 
   8   0   5        5.42        4.66      2.70 o 
   9   0   5        8.71        8.34      3.00 o 
  -9   1   5        1.69        6.60      3.19 o 
  -8   1   5        2.80        2.67      1.03 o 
  -7   1   5        2.20        2.55      0.99 o 
  -6   1   5        1.45        1.36      0.91 o 
  -5   1   5       18.23       16.66      1.31 o 
  -4   1   5      121.33      124.24      3.34 o 
  -3   1   5        6.69        6.60      0.71 o 
  -2   1   5      914.98      948.05      8.75 o 
  -1   1   5       22.17       22.00      0.76 o 
   0   1   5      601.08      616.03      5.35 o 
   1   1   5      101.75       92.90      1.39 o 
   2   1   5        0.84        2.14      0.36 o 
   3   1   5       72.31       78.11      1.08 o 
   4   1   5      600.58      606.54      7.35 o 
   5   1   5       59.68       61.18      1.09 o 
   6   1   5        1.42        1.98      0.85 o 
   7   1   5        9.70        9.27      2.08 o 
   8   1   5       23.11       25.80      1.47 o 
   9   1   5        0.01        1.87      1.37 o 
  10   1   5        1.22        1.53      1.58 o 
  -8   2   5        0.14       -0.67      0.93 o 
  -7   2   5        2.11        3.29      0.95 o 
  -6   2   5        5.83        7.37      1.52 o 
  -5   2   5        1.94        0.58      0.80 o 
  -4   2   5        1.91        1.34      0.76 o 
  -3   2   5      132.89      124.07      2.86 o 
  -2   2   5      468.83      511.35      5.09 o 
  -1   2   5      259.89      237.75      3.02 o 
   0   2   5       14.01       19.72      0.62 o 
   1   2   5        4.69        5.49      0.33 o 
   2   2   5       56.49       54.14      1.18 o 
   3   2   5       22.10       25.59      0.66 o 
   4   2   5      366.84      383.90      4.38 o 
   5   2   5        4.14        5.90      0.85 o 
   6   2   5        0.06       -0.14      1.08 o 
   7   2   5        0.13       -0.22      1.40 o 
   8   2   5        4.14        3.08      1.65 o 
   9   2   5        1.01        1.88      1.29 o 
  10   2   5        5.88        3.89      1.69 o 
  -8   3   5        0.60        0.29      1.38 o 
  -7   3   5       33.23       40.30      2.20 o 
  -6   3   5       47.86       51.29      2.36 o 
  -5   3   5        0.02       -0.41      0.66 o 
  -4   3   5       56.45       57.36      1.87 o 
  -3   3   5        0.34        0.21      0.58 o 
  -2   3   5       93.35      112.05      1.70 o 
  -1   3   5       89.26       78.83      1.43 o 
   0   3   5      885.08      838.15      9.40 o 
   1   3   5      490.42      459.63      6.23 o 
   2   3   5        0.54        0.26      0.29 o 
   3   3   5      170.90      168.68      2.18 o 
   4   3   5       87.55       83.45      1.13 o 
   5   3   5      190.28      209.74      3.11 o 
   6   3   5      240.03      214.75      3.35 o 
   7   3   5       69.80       72.85      2.19 o 
   8   3   5        1.34        0.90      0.76 o 
   9   3   5        1.10        1.42      1.02 o 
  10   3   5        0.39        2.22      2.29 o 
  -8   4   5        1.25        0.05      1.25 o 
  -7   4   5       55.76       60.60      2.69 o 
  -6   4   5        0.50        0.27      0.95 o 
  -5   4   5        1.66        1.81      0.83 o 
  -4   4   5        0.97       -0.17      0.67 o 
  -3   4   5       18.37       19.56      1.04 o 
  -2   4   5      213.65      219.72      2.68 o 
  -1   4   5     2137.12     2286.92     19.99 o 
   0   4   5      801.72     1114.94     32.12 o 
   1   4   5      605.65      613.81      6.31 o 
   2   4   5       10.76       10.77      0.56 o 
   3   4   5      246.47      248.40      3.54 o 
   4   4   5      256.45      250.16      3.19 o 
   5   4   5       54.88       55.12      1.65 o 
   6   4   5       70.79       60.57      1.67 o 
   7   4   5       60.28       59.91      1.77 o 
   8   4   5      124.97      126.24      2.71 o 
   9   4   5        9.86       13.50      1.90 o 
  10   4   5        2.45        3.89      2.28 o 
  -7   5   5       12.84       11.21      2.11 o 
  -6   5   5       16.74       17.31      1.73 o 
  -5   5   5       12.50       12.94      1.48 o 
  -4   5   5       20.88       23.28      1.66 o 
  -3   5   5       17.29       12.28      0.93 o 
  -2   5   5        4.06        2.39      0.52 o 
  -1   5   5       18.11       19.62      0.80 o 
   0   5   5       16.76       16.57      0.67 o 
   1   5   5      642.46      659.34      6.18 o 
   2   5   5      369.33      422.82      5.26 o 
   3   5   5       66.59       64.84      2.17 o 
   4   5   5       58.11       50.20      1.35 o 
   5   5   5        7.54        8.70      0.53 o 
   6   5   5       32.23       33.90      1.59 o 
   7   5   5        6.15        5.47      0.74 o 
   8   5   5       37.72       41.63      1.93 o 
   9   5   5        5.82        9.78      2.44 o 
  -7   6   5       10.65       13.30      2.59 o 
  -6   6   5        4.30        4.03      1.30 o 
  -5   6   5        1.59        2.21      1.85 o 
  -4   6   5        1.96        1.36      0.82 o 
  -3   6   5        2.13        1.59      0.68 o 
  -2   6   5        2.85        2.82      0.66 o 
  -1   6   5       24.53       36.19      2.00 o 
   0   6   5        1.14        1.63      0.61 o 
   1   6   5       60.27       58.59      1.13 o 
   2   6   5        8.71        5.00      0.45 o 
   3   6   5        6.48        6.68      0.59 o 
   4   6   5       28.19       29.64      1.51 o 
   5   6   5      264.08      273.18      3.48 o 
   6   6   5       26.30       28.36      1.45 o 
   7   6   5       17.96       17.45      1.99 o 
   8   6   5       16.82       16.47      2.18 o 
   9   6   5        2.70        1.53      3.77 o 
  -7   7   5        1.33        1.15      1.38 o 
  -6   7   5       18.22       17.86      1.96 o 
  -5   7   5        2.27        4.35      1.29 o 
  -4   7   5        9.75       11.93      1.25 o 
  -3   7   5        0.07        0.39      0.63 o 
  -2   7   5       35.72       38.84      1.48 o 
  -1   7   5        6.68        8.08      0.71 o 
   0   7   5       64.90       67.56      1.50 o 
   1   7   5        7.08        7.35      0.61 o 
   2   7   5        5.81        6.22      0.59 o 
   3   7   5      168.89      175.97      2.36 o 
   4   7   5       16.93       20.15      1.54 o 
   5   7   5        0.55       -0.70      0.70 o 
   6   7   5       14.01       16.62      1.12 o 
   7   7   5       15.68       20.02      2.30 o 
   8   7   5       14.66       19.74      4.44 o 
   9   7   5        5.44        8.44      4.52 o 
  10   7   5        0.05       -3.28      4.21 o 
  -6   8   5        0.00       -1.24      1.24 o 
  -5   8   5        0.55       -0.09      1.17 o 
  -4   8   5        0.27        0.13      0.88 o 
  -3   8   5        4.71        6.55      0.94 o 
  -2   8   5       16.63       15.98      1.11 o 
  -1   8   5        0.05       -0.14      0.56 o 
   0   8   5       82.33       76.46      1.58 o 
   1   8   5        0.37        0.52      0.49 o 
   2   8   5       60.80       52.26      1.78 o 
   3   8   5        3.14        4.56      0.89 o 
   4   8   5       47.40       42.27      1.70 o 
   5   8   5       28.07       28.53      1.69 o 
   6   8   5        0.16       -0.27      1.02 o 
   7   8   5        0.14        1.28      0.91 o 
   8   8   5       24.24       26.47      5.18 o 
   9   8   5        1.67        3.77      4.08 o 
  10   8   5        1.19        0.48      1.61 o 
  -5   9   5       27.68       37.02      2.79 o 
  -4   9   5        1.49        2.63      1.68 o 
  -3   9   5        1.70        1.39      0.82 o 
  -2   9   5       27.52       30.78      2.84 o 
  -1   9   5      237.00      231.66      3.60 o 
   0   9   5      629.68      635.40      6.40 o 
   1   9   5      160.15      172.23      2.62 o 
   2   9   5      121.14      128.18      2.31 o 
   3   9   5       37.63       37.93      1.99 o 
   4   9   5      137.51      135.89      4.74 o 
   5   9   5        6.68        6.91      1.18 o 
   6   9   5       62.86       55.71      2.26 o 
   7   9   5       64.11       64.77      2.28 o 
   8   9   5        4.52        5.45      3.75 o 
   9   9   5        4.80        4.05      4.27 o 
  -5  10   5        2.37        1.53      3.51 o 
  -4  10   5        0.01       -0.26      1.02 o 
  -3  10   5        6.20        6.55      1.06 o 
  -2  10   5       24.28       22.62      1.95 o 
  -1  10   5        2.04        2.85      1.03 o 
   0  10   5        9.50        5.56      0.98 o 
   1  10   5      234.26      235.51      3.41 o 
   2  10   5        0.32       -0.90      1.07 o 
   3  10   5        2.98        3.30      1.36 o 
   4  10   5        0.38        0.25      2.15 o 
   5  10   5        9.02        7.67      2.28 o 
   6  10   5       94.99       95.87      3.09 o 
   7  10   5       33.02       31.25      2.19 o 
   8  10   5        1.16        1.12      1.02 o 
   9  10   5        9.31       13.76      2.54 o 
  -4  11   5        1.50        1.03      1.73 o 
  -3  11   5        0.13        1.77      1.61 o 
  -2  11   5        2.76        1.60      1.29 o 
  -1  11   5       11.87       15.31      2.04 o 
   0  11   5        6.60        4.26      1.17 o 
   1  11   5        0.42        0.04      0.68 o 
   2  11   5       15.25       12.89      1.57 o 
   3  11   5       12.39       12.75      1.68 o 
   4  11   5       16.64       19.70      1.90 o 
   5  11   5       11.70       12.73      2.12 o 
   6  11   5        9.94       16.55      3.11 o 
   7  11   5        8.28       10.46      1.67 o 
   8  11   5        3.58        1.95      1.49 o 
   9  11   5        0.61        2.80      2.51 o 
  -3  12   5        0.07       -1.46      1.46 o 
  -2  12   5        0.54        0.95      1.35 o 
  -1  12   5        0.94        0.66      1.19 o 
   0  12   5       46.47       51.61      2.42 o 
   1  12   5        8.09        5.90      1.38 o 
   2  12   5        0.06       -0.70      1.07 o 
   3  12   5       34.37       42.32      2.60 o 
   4  12   5       22.56       28.49      2.27 o 
   5  12   5       11.33       11.57      1.67 o 
   6  12   5       10.09        8.39      3.19 o 
   7  12   5        1.20        1.52      1.53 o 
   8  12   5        0.69        1.73      1.53 o 
  -2  13   5        0.50       -2.13      2.17 o 
  -1  13   5        0.90       -1.20      1.20 o 
   0  13   5       22.18       21.59      5.25 o 
   1  13   5       32.57       35.98      6.07 o 
   2  13   5        0.40       -1.25      1.55 o 
   3  13   5        0.70       -0.43      2.56 o 
   4  13   5        8.95        6.82      2.32 o 
   5  13   5       18.89       25.16      2.34 o 
   6  13   5        0.12       -0.47      1.41 o 
   7  13   5       68.98       72.99      3.30 o 
  -1  14   5       10.11        9.73      4.11 o 
   0  14   5       29.43       19.70      2.33 o 
   1  14   5        0.31        0.52      1.41 o 
   2  14   5        0.61       -1.55      3.16 o 
   3  14   5        4.94        3.64      2.50 o 
   4  14   5        1.65        5.10      1.95 o 
   5  14   5        0.07        0.87      2.73 o 
   6  14   5       16.17       11.40      2.08 o 
   2  15   5        9.84        9.65      4.08 o 
   3  15   5        0.46       -3.09      3.09 o 
   4  15   5        2.25       -1.64      1.90 o 
  -3 -13   6        7.37        0.75      2.54 o 
  -2 -13   6        0.05        1.23      2.56 o 
  -1 -13   6        0.00       -1.07      1.47 o 
  -5 -12   6        5.79        6.87      1.90 o 
  -4 -12   6        2.68       -0.85      1.60 o 
  -3 -12   6        0.04       -1.37      3.25 o 
  -2 -12   6        1.10       -0.12      1.31 o 
  -1 -12   6        1.42       -0.10      1.37 o 
   0 -12   6        4.99        4.28      1.63 o 
   1 -12   6        1.28        2.45      1.68 o 
   2 -12   6        7.65        6.64      2.25 o 
  -6 -11   6       10.84       13.52      2.00 o 
  -5 -11   6        0.00        0.89      2.37 o 
  -4 -11   6        0.81        1.29      1.53 o 
  -3 -11   6        1.00       -2.20      2.60 o 
  -2 -11   6       44.79       50.31      2.55 o 
  -1 -11   6        8.89        9.85      1.95 o 
   0 -11   6        1.90        0.14      1.42 o 
   1 -11   6        0.09       -1.33      1.33 o 
   2 -11   6       16.31       20.08      2.01 o 
   3 -11   6        0.01       -0.28      1.80 o 
  -7 -10   6        0.05       -1.56      1.56 o 
  -6 -10   6        2.76        0.51      1.35 o 
  -5 -10   6        3.97        3.92      1.69 o 
  -4 -10   6        1.93        2.09      1.34 o 
  -3 -10   6        9.47       12.33      1.59 o 
  -2 -10   6       12.44       13.89      1.32 o 
  -1 -10   6       28.66       28.88      2.06 o 
   0 -10   6        2.14        2.67      1.35 o 
   1 -10   6       16.12       18.49      1.92 o 
   2 -10   6        4.81        5.71      1.47 o 
   3 -10   6        0.09       -0.56      1.14 o 
   4 -10   6        0.55        0.68      1.30 o 
  -7  -9   6        2.69        1.33      1.65 o 
  -6  -9   6        6.07        4.51      1.42 o 
  -5  -9   6        0.10       -1.17      1.17 o 
  -4  -9   6        3.98        2.57      1.35 o 
  -3  -9   6        0.99        1.11      1.10 o 
  -2  -9   6       21.24       18.81      1.29 o 
  -1  -9   6       33.46       36.56      3.31 o 
   0  -9   6        2.66        5.19      1.35 o 
   1  -9   6       19.13       17.95      1.77 o 
   2  -9   6        9.78       10.13      1.05 o 
   3  -9   6        1.58        1.54      0.97 o 
   4  -9   6        7.78       10.10      1.56 o 
   5  -9   6        0.15       -0.80      1.16 o 
  -8  -8   6       13.05       16.32      2.33 o 
  -7  -8   6       21.09       19.30      2.40 o 
  -6  -8   6        8.52        9.95      2.38 o 
  -5  -8   6       23.55       21.17      1.91 o 
  -4  -8   6        9.79       10.34      1.52 o 
  -3  -8   6       17.32       15.96      1.49 o 
  -2  -8   6       34.24       32.67      1.51 o 
  -1  -8   6        4.84        4.90      0.91 o 
   0  -8   6       82.80       87.74      2.93 o 
   1  -8   6       21.49       19.84      1.19 o 
   2  -8   6       13.37       12.68      1.08 o 
   3  -8   6        5.60        4.67      0.98 o 
   4  -8   6        1.11        1.28      1.58 o 
   5  -8   6        0.80       -1.21      1.38 o 
   6  -8   6        0.16       -0.47      1.18 o 
  -8  -7   6        3.61        5.69      1.65 o 
  -7  -7   6        1.08        0.12      1.34 o 
  -6  -7   6        6.30        2.36      1.50 o 
  -5  -7   6       92.90       93.96      3.05 o 
  -4  -7   6        2.76        2.83      1.15 o 
  -3  -7   6      242.08      236.12      5.67 o 
  -2  -7   6       24.48       19.62      1.15 o 
  -1  -7   6        0.23        0.48      0.70 o 
   0  -7   6       29.53       36.42      1.50 o 
   1  -7   6        0.84        0.70      0.59 o 
   2  -7   6        5.82        3.68      0.75 o 
   3  -7   6        1.02        1.96      0.78 o 
   4  -7   6       79.67       69.27      2.70 o 
   5  -7   6        2.97        2.52      1.11 o 
   6  -7   6        6.21        6.67      1.61 o 
   7  -7   6        8.25        7.39      1.81 o 
  -8  -6   6        0.63        1.29      1.34 o 
  -7  -6   6        1.71        1.17      1.28 o 
  -6  -6   6       31.06       29.15      2.42 o 
  -5  -6   6       24.49       27.25      1.91 o 
  -4  -6   6       67.60       71.22      3.96 o 
  -3  -6   6      145.72      146.46      3.17 o 
  -2  -6   6      169.02      157.63      2.77 o 
  -1  -6   6      147.32      162.20      3.23 o 
   0  -6   6        0.34        0.17      0.40 o 
   1  -6   6       32.46       28.49      1.32 o 
   2  -6   6        9.23       11.34      1.44 o 
   3  -6   6       74.10       64.79      2.03 o 
   4  -6   6        8.68        8.91      1.26 o 
   5  -6   6        0.62        1.80      1.01 o 
   6  -6   6       18.25       18.08      1.75 o 
   7  -6   6        0.08       -0.40      1.08 o 
  -9  -5   6        5.31        7.46      4.41 o 
  -8  -5   6        0.01        0.10      1.76 o 
  -7  -5   6        2.12        3.17      1.30 o 
  -6  -5   6        2.18        2.22      1.30 o 
  -5  -5   6       45.06       51.34      2.22 o 
  -4  -5   6       28.35       27.01      1.94 o 
  -3  -5   6       34.98       34.67      1.82 o 
  -2  -5   6       50.14       44.30      2.91 o 
  -1  -5   6       15.01       16.02      0.86 o 
   0  -5   6        0.05        1.06      0.39 o 
   1  -5   6        4.56        5.12      0.64 o 
   2  -5   6       73.12       70.97      2.65 o 
   3  -5   6      146.84      152.46      2.97 o 
   4  -5   6       20.97       17.46      1.47 o 
   5  -5   6       50.81       46.87      2.28 o 
   6  -5   6        7.93        6.80      1.26 o 
   7  -5   6        0.18       -0.91      0.91 o 
   8  -5   6        2.70        3.13      1.33 o 
  -9  -4   6        0.98        4.09      1.45 o 
  -8  -4   6        5.15        7.38      1.71 o 
  -7  -4   6        2.51        2.29      1.23 o 
  -6  -4   6       10.53       10.99      1.59 o 
  -5  -4   6        1.83        1.09      1.12 o 
  -4  -4   6       40.65       38.84      1.93 o 
  -3  -4   6       57.61       53.01      2.97 o 
  -2  -4   6      272.80      284.94      3.27 o 
  -1  -4   6      386.70      407.89      4.39 o 
   0  -4   6        8.79        7.22      0.68 o 
   1  -4   6       16.39       20.23      0.79 o 
   2  -4   6        1.09        0.99      0.46 o 
   3  -4   6      102.57      101.89      2.28 o 
   4  -4   6      209.09      207.12      4.16 o 
   5  -4   6      177.33      155.06      3.62 o 
   6  -4   6       10.69       10.39      1.44 o 
   7  -4   6        0.70       -0.02      0.93 o 
   8  -4   6        6.03        4.38      1.21 o 
  -9  -3   6        6.06       10.03      1.74 o 
  -8  -3   6        4.83        4.18      1.38 o 
  -7  -3   6       21.32       23.21      2.05 o 
  -6  -3   6        1.78        1.67      1.07 o 
  -5  -3   6        1.30        1.60      1.05 o 
  -4  -3   6       42.63       31.80      4.87 o 
  -3  -3   6       32.91       31.11      1.27 o 
  -2  -3   6       32.19       31.92      0.88 o 
  -1  -3   6      737.63      841.84      7.41 o 
   0  -3   6       79.50       88.96      1.40 o 
   1  -3   6      219.38      205.13      2.19 o 
   2  -3   6      133.28      126.00      1.76 o 
   3  -3   6      209.69      206.00      3.26 o 
   4  -3   6        0.01        0.31      0.63 o 
   5  -3   6       27.79       21.13      1.95 o 
   6  -3   6       40.88       37.00      2.68 o 
   7  -3   6       58.08       58.44      2.25 o 
   8  -3   6        7.40        4.57      1.16 o 
   9  -3   6        0.28       -0.06      1.01 o 
  -9  -2   6       13.31        9.86      1.73 o 
  -8  -2   6        2.11        0.49      1.23 o 
  -7  -2   6        1.42        1.01      1.10 o 
  -6  -2   6       13.08       12.19      1.64 o 
  -5  -2   6       79.96       74.36      3.22 o 
  -4  -2   6        4.67        4.18      0.87 o 
  -3  -2   6      371.58      375.69      8.13 o 
  -2  -2   6       44.49       36.03      0.88 o 
  -1  -2   6       57.86       66.64      1.16 o 
   0  -2   6      287.75      311.78      3.41 o 
   1  -2   6       93.44      102.86      1.33 o 
   2  -2   6        8.34       10.67      0.68 o 
   3  -2   6      315.94      306.69      3.69 o 
   4  -2   6      295.27      315.79      6.63 o 
   5  -2   6        1.77        2.67      1.17 o 
   6  -2   6        0.63       -0.14      0.65 o 
   7  -2   6        8.21        6.73      1.05 o 
   8  -2   6       31.36       30.69      1.77 o 
   9  -2   6        1.97       -0.60      1.52 o 
  -9  -1   6        0.67        1.13      2.06 o 
  -8  -1   6       10.39       10.89      1.71 o 
  -7  -1   6        1.22        1.46      2.09 o 
  -6  -1   6        6.23        7.54      1.14 o 
  -5  -1   6       32.88       35.08      3.32 o 
  -4  -1   6       61.24       57.10      2.02 o 
  -3  -1   6       29.94       30.98      1.26 o 
  -2  -1   6       40.81       29.11      0.87 o 
  -1  -1   6     2669.31     2686.11     22.07 o 
   0  -1   6      162.25      157.98      2.00 o 
   1  -1   6      187.81      212.08      2.08 o 
   2  -1   6        3.99        1.87      0.34 o 
   3  -1   6       13.46       20.05      0.90 o 
   4  -1   6      108.98      110.66      2.90 o 
   5  -1   6      210.84      217.78      4.66 o 
   6  -1   6      144.65      130.24      4.24 o 
   7  -1   6        0.57       -0.62      0.66 o 
   8  -1   6        6.77        5.34      1.18 o 
   9  -1   6        0.82       -0.71      1.37 o 
  -9   0   6        1.74        1.33      1.65 o 
  -8   0   6        1.58        1.27      1.29 o 
  -7   0   6        0.42       -0.09      1.00 o 
  -6   0   6       41.43       41.85      2.01 o 
  -5   0   6        2.15        2.27      0.91 o 
  -4   0   6      152.98      158.35      3.35 o 
  -3   0   6       61.54       72.81      1.84 o 
  -2   0   6      448.00      487.29      4.88 o 
  -1   0   6       26.29       31.59      0.77 o 
   0   0   6       42.58       50.21      0.87 o 
   1   0   6      182.79      197.09      2.42 o 
   2   0   6     1896.29     1892.06     20.21 o 
   3   0   6        5.73       12.56      1.32 o 
   4   0   6       70.52       65.09      1.27 o 
   5   0   6      219.36      274.66     41.31 o 
   6   0   6       93.42       89.40      1.75 o 
   7   0   6        2.00        2.74      0.72 o 
   8   0   6       36.41       33.73      2.74 o 
   9   0   6        4.67        6.41      1.73 o 
  -8   1   6        1.88        2.47      1.80 o 
  -7   1   6        5.87        3.82      1.82 o 
  -6   1   6       47.69       37.32      2.33 o 
  -5   1   6      149.63      146.78      3.40 o 
  -4   1   6      159.52      168.51      3.55 o 
  -3   1   6        6.45        6.10      0.78 o 
  -2   1   6      368.28      364.74      3.58 o 
  -1   1   6        0.35       -0.17      0.28 o 
   0   1   6      227.25      242.05      2.46 o 
   1   1   6      246.67      269.19      3.37 o 
   2   1   6      157.23      167.54      4.28 o 
   3   1   6        6.07        7.05      0.46 o 
   4   1   6        4.61        1.77      0.40 o 
   5   1   6        0.56       -0.03      0.30 o 
   6   1   6       22.11       22.10      1.85 o 
   7   1   6       30.72       30.23      2.28 o 
   8   1   6        3.90        4.58      1.38 o 
   9   1   6        0.04        0.92      1.31 o 
  10   1   6       59.64       64.18      4.02 o 
  -8   2   6        7.79        7.28      1.97 o 
  -7   2   6        0.01       -0.38      0.88 o 
  -6   2   6       70.39       71.85      2.58 o 
  -5   2   6        7.76        5.38      1.43 o 
  -4   2   6      128.85      125.85      3.04 o 
  -3   2   6       80.68       80.59      1.98 o 
  -2   2   6      136.92      131.87      1.88 o 
  -1   2   6      293.86      286.16      3.15 o 
   0   2   6        0.68       -0.16      0.29 o 
   1   2   6        0.23        0.59      0.27 o 
   2   2   6      114.88      124.35      2.12 o 
   3   2   6      100.18      104.32      1.82 o 
   4   2   6       74.29       62.04      1.26 o 
   5   2   6       28.18       29.39      1.28 o 
   6   2   6      107.27      102.66      2.46 o 
   7   2   6       14.85       15.18      2.78 o 
   8   2   6       31.08       28.54      2.40 o 
   9   2   6        3.07        2.71      1.38 o 
  10   2   6        8.04       10.71      1.68 o 
  -8   3   6        3.18        1.66      1.12 o 
  -7   3   6        0.04       -0.30      0.96 o 
  -6   3   6        1.18        0.65      0.87 o 
  -5   3   6      115.46      122.93      4.14 o 
  -4   3   6       59.62       50.68      2.16 o 
  -3   3   6       82.78       82.14      2.08 o 
  -2   3   6      154.81      168.01      2.26 o 
  -1   3   6      125.14      127.57      1.82 o 
   0   3   6      169.95      186.95      2.26 o 
   1   3   6      426.24      442.94      4.36 o 
   2   3   6      323.43      350.61      6.29 o 
   3   3   6       52.19       54.87      1.09 o 
   4   3   6      140.14      144.82      1.96 o 
   5   3   6       36.08       34.85      1.22 o 
   6   3   6        4.21        4.28      0.70 o 
   7   3   6        1.25        0.90      0.62 o 
   8   3   6       50.24       52.91      2.92 o 
   9   3   6        2.76        3.58      1.73 o 
  10   3   6        4.33        5.92      1.40 o 
  -8   4   6        5.43        5.48      1.56 o 
  -7   4   6       20.37       20.46      1.93 o 
  -6   4   6       36.38       40.38      2.47 o 
  -5   4   6        6.75        6.33      2.35 o 
  -4   4   6       14.15       14.54      1.21 o 
  -3   4   6      161.93      175.91      2.50 o 
  -2   4   6       58.13       64.50      1.40 o 
  -1   4   6      127.73      129.03      2.29 o 
   0   4   6        6.92       11.98      0.60 o 
   1   4   6        0.71        0.69      0.33 o 
   2   4   6        7.95       12.95      0.73 o 
   3   4   6        3.76        2.27      0.34 o 
   4   4   6       66.26       65.39      1.22 o 
   5   4   6        0.25        0.34      0.30 o 
   6   4   6     1374.43     1320.55     14.30 o 
   7   4   6        1.30        0.63      0.60 o 
   8   4   6        3.31        5.51      0.90 o 
   9   4   6        4.25        2.75      1.04 o 
  -7   5   6        7.18        4.64      1.35 o 
  -6   5   6       14.81       15.57      1.75 o 
  -5   5   6        9.61       10.79      1.46 o 
  -4   5   6        0.96        0.22      0.76 o 
  -3   5   6        0.59       -0.03      0.59 o 
  -2   5   6       15.05       13.11      1.10 o 
  -1   5   6        0.23        0.79      0.37 o 
   0   5   6       94.94      108.72      1.54 o 
   1   5   6        0.01        0.39      0.53 o 
   2   5   6      468.69      474.97      5.72 o 
   3   5   6        0.19        0.67      0.37 o 
   4   5   6      121.37      126.63      2.36 o 
   5   5   6      146.60      154.92      1.88 o 
   6   5   6       12.91       11.28      0.92 o 
   7   5   6       60.46       58.11      1.74 o 
   8   5   6      117.87      124.39      2.68 o 
   9   5   6        0.02        2.74      3.40 o 
  -7   6   6        5.83        8.64      1.61 o 
  -6   6   6        1.97        2.54      2.09 o 
  -5   6   6       11.81       10.69      1.49 o 
  -4   6   6       33.82       37.92      1.82 o 
  -3   6   6        1.45        0.30      0.63 o 
  -2   6   6        0.43       -0.37      0.59 o 
  -1   6   6       45.08       49.80      1.29 o 
   0   6   6      630.81      677.67      7.33 o 
   1   6   6        1.15        0.77      0.33 o 
   2   6   6        1.83        2.94      0.54 o 
   3   6   6       12.31       13.04      0.76 o 
   4   6   6        1.41        2.33      0.58 o 
   5   6   6       22.96       21.68      0.91 o 
   6   6   6      280.15      274.35      4.06 o 
   7   6   6        0.07        0.26      1.01 o 
   8   6   6        0.00        2.17      1.60 o 
   9   6   6       29.70       31.90      5.47 o 
  -6   7   6        2.36        3.30      2.19 o 
  -5   7   6        1.16        0.60      1.14 o 
  -4   7   6        4.90        7.17      1.13 o 
  -3   7   6        3.71        4.27      0.81 o 
  -2   7   6        0.00       -0.63      0.63 o 
  -1   7   6       12.66       13.91      0.85 o 
   0   7   6      133.83      150.55      2.47 o 
   1   7   6      490.97      489.03      4.79 o 
   2   7   6        0.88        1.95      0.46 o 
   3   7   6       85.41       92.57      2.71 o 
   4   7   6        2.03        2.54      0.97 o 
   5   7   6        9.60       10.85      1.31 o 
   6   7   6        0.35        0.14      0.42 o 
   7   7   6       33.01       31.98      2.91 o 
   8   7   6        1.64        5.62      1.73 o 
   9   7   6        0.35        2.49      3.42 o 
  10   7   6        0.21        5.02      4.66 o 
  -6   8   6        0.81       -0.81      1.43 o 
  -5   8   6        2.66        3.48      1.38 o 
  -4   8   6       17.09       15.98      1.44 o 
  -3   8   6       13.83       15.57      1.15 o 
  -2   8   6        0.00        0.01      0.70 o 
  -1   8   6        0.16        0.29      0.63 o 
   0   8   6      101.69      106.47      1.83 o 
   1   8   6      146.76      157.62      2.68 o 
   2   8   6      331.04      331.66      4.99 o 
   3   8   6      172.46      180.18      3.39 o 
   4   8   6        0.29        2.62      0.79 o 
   5   8   6       40.76       40.23      1.63 o 
   6   8   6        7.40        6.99      1.02 o 
   7   8   6        1.06        1.54      1.08 o 
   8   8   6        0.18        4.48      3.42 o 
   9   8   6        7.84        9.30      4.28 o 
  10   8   6       45.92       50.40      7.72 o 
  -5   9   6        0.08       -0.66      1.31 o 
  -4   9   6       15.93       17.99      1.61 o 
  -3   9   6        5.11        3.79      0.91 o 
  -2   9   6        0.94        1.63      0.80 o 
  -1   9   6       35.72       39.36      2.29 o 
   0   9   6        0.48        0.87      0.71 o 
   1   9   6        0.08       -0.45      0.62 o 
   2   9   6      214.11      214.67      3.17 o 
   3   9   6        9.10       11.25      1.39 o 
   4   9   6       75.92       69.41      2.16 o 
   5   9   6       72.55       66.91      2.51 o 
   6   9   6       51.67       57.45      2.32 o 
   7   9   6        0.00        0.81      0.78 o 
   8   9   6        0.64        5.56      3.64 o 
   9   9   6       27.31       30.83      6.06 o 
  -5  10   6        5.65        7.27      1.75 o 
  -4  10   6        0.51        0.28      1.08 o 
  -3  10   6       11.30        9.94      1.16 o 
  -2  10   6       21.83       25.92      1.93 o 
  -1  10   6       44.60       40.21      2.14 o 
   0  10   6       48.46       42.94      2.06 o 
   1  10   6        1.72        0.95      0.71 o 
   2  10   6        0.39        0.60      0.53 o 
   3  10   6       26.49       20.54      1.62 o 
   4  10   6        1.51        0.09      2.14 o 
   5  10   6       18.58       14.65      1.66 o 
   6  10   6        1.79        1.10      1.04 o 
   7  10   6        7.17       10.78      1.36 o 
   8  10   6       10.98       14.93      7.59 o 
   9  10   6        6.33        9.23      4.97 o 
  -4  11   6        6.94        9.23      2.18 o 
  -3  11   6       15.30       16.50      2.32 o 
  -2  11   6        0.04       -0.93      1.15 o 
  -1  11   6       11.47        8.30      1.44 o 
   0  11   6       23.88       19.26      1.61 o 
   1  11   6        1.44        3.35      0.77 o 
   2  11   6       10.29        8.78      1.50 o 
   3  11   6        2.29        2.18      1.44 o 
   4  11   6        1.81        3.00      1.43 o 
   5  11   6       15.18       10.72      1.87 o 
   6  11   6        0.66        3.41      1.89 o 
   7  11   6        2.04        1.28      1.70 o 
   8  11   6        0.30        9.07      4.37 o 
   9  11   6        1.21       11.07      2.85 o 
  -3  12   6        0.14        0.03      1.57 o 
  -2  12   6        1.17       -1.01      1.36 o 
  -1  12   6        0.16       -0.60      1.18 o 
   0  12   6       33.59       31.02      3.95 o 
   1  12   6       11.20       11.69      1.37 o 
   2  12   6        7.67        7.38      1.35 o 
   3  12   6       66.11       75.69      3.20 o 
   4  12   6        2.17        4.85      1.40 o 
   5  12   6        9.93       11.86      2.10 o 
   6  12   6       13.48       10.88      1.83 o 
   7  12   6        2.66        6.07      1.64 o 
   8  12   6       17.90       23.15      1.98 o 
  -2  13   6        0.58       -0.84      1.40 o 
  -1  13   6        7.05        3.77      1.46 o 
   0  13   6        4.87        5.15      1.72 o 
   1  13   6        0.09        0.18      1.23 o 
   2  13   6       12.72       10.30      2.09 o 
   3  13   6       32.00       38.00      2.70 o 
   4  13   6        1.72        5.39      1.55 o 
   5  13   6        1.66        1.68      1.99 o 
   6  13   6        3.49        6.13      1.64 o 
   7  13   6       17.96       19.80      2.21 o 
   0  14   6        0.61       -1.46      4.42 o 
   1  14   6        4.79        4.01      1.49 o 
   2  14   6        0.96       -1.72      3.20 o 
   3  14   6        0.05       -2.70      4.06 o 
   4  14   6        9.73       10.14      2.88 o 
   5  14   6        3.25        7.36      1.80 o 
   6  14   6        3.26        7.25      2.79 o 
   2  15   6        1.62       -0.40      3.45 o 
   3  15   6        0.32       -1.90      1.90 o 
   4  15   6        0.13       -0.16      2.30 o 
  -4 -12   7        0.03        1.32      1.70 o 
  -3 -12   7        2.09        1.47      2.44 o 
  -2 -12   7        3.53        5.12      1.39 o 
  -1 -12   7        8.13        6.93      1.72 o 
   0 -12   7        3.16        4.92      1.73 o 
   1 -12   7       11.73        9.97      2.01 o 
  -5 -11   7        0.78        1.92      1.57 o 
  -4 -11   7        5.46        5.71      1.78 o 
  -3 -11   7       29.02       35.08      2.66 o 
  -2 -11   7        2.73        5.25      2.02 o 
  -1 -11   7        4.72        2.90      1.44 o 
   0 -11   7        0.21       -1.33      1.33 o 
   1 -11   7        3.37        3.01      1.71 o 
   2 -11   7        5.45        3.30      2.01 o 
   3 -11   7        0.16        2.92      2.00 o 
  -6 -10   7        3.70        1.01      1.42 o 
  -5 -10   7        0.85        0.02      1.35 o 
  -4 -10   7        0.33        0.64      1.35 o 
  -3 -10   7       13.65       16.33      2.01 o 
  -2 -10   7       14.35       15.18      1.63 o 
  -1 -10   7        1.27        1.32      2.03 o 
   0 -10   7        6.12        8.81      1.59 o 
   1 -10   7       34.81       40.94      2.54 o 
   2 -10   7        0.72        2.41      1.38 o 
   3 -10   7        0.25        0.72      1.89 o 
   4 -10   7       15.36       17.87      2.70 o 
  -7  -9   7        4.88        6.59      2.13 o 
  -6  -9   7        2.52        1.57      1.67 o 
  -5  -9   7        2.56        1.88      3.65 o 
  -4  -9   7       16.00       19.93      2.00 o 
  -3  -9   7        0.13       -1.12      1.12 o 
  -2  -9   7        3.04        0.49      0.90 o 
  -1  -9   7       17.28       17.99      1.71 o 
   0  -9   7        5.79        6.27      1.54 o 
   1  -9   7        5.84        5.90      1.45 o 
   2  -9   7       27.98       31.43      2.16 o 
   3  -9   7        1.84        1.29      0.91 o 
   4  -9   7        0.38       -0.02      1.11 o 
   5  -9   7        1.54        2.78      1.70 o 
  -7  -8   7       70.34       75.22      3.81 o 
  -6  -8   7       13.98       13.87      1.80 o 
  -5  -8   7        5.99        8.84      2.56 o 
  -4  -8   7        0.01        0.20      1.12 o 
  -3  -8   7        5.91        3.57      1.17 o 
  -2  -8   7       24.18       20.06      1.77 o 
  -1  -8   7      196.95      193.78      3.78 o 
   0  -8   7      183.51      189.39      4.42 o 
   1  -8   7        0.29       -0.87      0.87 o 
   2  -8   7       14.92       16.08      1.17 o 
   3  -8   7        0.28       -0.18      0.80 o 
   4  -8   7        0.00       -0.89      0.89 o 
   5  -8   7        2.18        2.26      1.21 o 
   6  -8   7       25.97       27.36      2.38 o 
  -8  -7   7        0.56        0.47      1.53 o 
  -7  -7   7       19.44       19.20      2.39 o 
  -6  -7   7        8.57       11.44      2.00 o 
  -5  -7   7       39.32       44.86      2.34 o 
  -4  -7   7        2.87        3.74      1.22 o 
  -3  -7   7      159.61      167.90      3.66 o 
  -2  -7   7        1.27        1.14      0.75 o 
  -1  -7   7      276.95      284.80      4.23 o 
   0  -7   7       42.05       35.67      1.96 o 
   1  -7   7       43.84       41.64      1.77 o 
   2  -7   7        9.37        9.63      0.95 o 
   3  -7   7       27.71       27.02      1.61 o 
   4  -7   7        0.01        0.63      1.06 o 
   5  -7   7        2.84        3.64      1.21 o 
   6  -7   7        3.87        2.02      2.23 o 
  -8  -6   7        0.46       -1.69      2.72 o 
  -7  -6   7        7.93       11.56      1.96 o 
  -6  -6   7        0.04        0.54      2.20 o 
  -5  -6   7        3.53        3.41      1.20 o 
  -4  -6   7       22.33       23.38      2.35 o 
  -3  -6   7       54.63       54.91      2.07 o 
  -2  -6   7        0.42        0.75      0.68 o 
  -1  -6   7       10.84       12.55      1.02 o 
   0  -6   7       77.38       74.08      1.50 o 
   1  -6   7      117.26      125.40      2.18 o 
   2  -6   7       19.93       18.97      1.08 o 
   3  -6   7        0.56        0.62      0.67 o 
   4  -6   7        0.01        0.63      0.86 o 
   5  -6   7        7.69        9.47      1.85 o 
   6  -6   7       15.78       13.45      1.64 o 
   7  -6   7        6.89        5.04      1.43 o 
  -8  -5   7        3.85        6.03      1.69 o 
  -7  -5   7        0.09       -0.69      1.27 o 
  -6  -5   7       31.41       30.29      2.45 o 
  -5  -5   7        0.01        1.16      1.00 o 
  -4  -5   7        8.01        7.41      1.24 o 
  -3  -5   7       46.27       50.55      1.92 o 
  -2  -5   7      202.68      185.09      3.36 o 
  -1  -5   7        4.93        5.61      0.91 o 
   0  -5   7       40.07       36.78      1.04 o 
   1  -5   7       19.60       21.01      1.12 o 
   2  -5   7       32.26       37.68      1.72 o 
   3  -5   7        6.29        4.29      0.81 o 
   4  -5   7        1.32        1.61      0.91 o 
   5  -5   7        4.87        3.05      0.99 o 
   6  -5   7        4.45        3.74      1.13 o 
   7  -5   7        5.95        7.37      1.33 o 
   8  -5   7       15.42       16.50      2.12 o 
  -8  -4   7        5.49        7.40      1.66 o 
  -7  -4   7        0.01        0.03      1.17 o 
  -6  -4   7        3.36        4.40      2.56 o 
  -5  -4   7        0.40        0.81      1.12 o 
  -4  -4   7      133.63      126.76      3.29 o 
  -3  -4   7      133.21      130.07      4.34 o 
  -2  -4   7       35.62       37.54      1.21 o 
  -1  -4   7       61.64       67.02      1.76 o 
   0  -4   7       25.94       23.13      0.79 o 
   1  -4   7        0.02        0.43      0.35 o 
   2  -4   7      116.88      106.14      1.74 o 
   3  -4   7       25.41       20.81      1.19 o 
   4  -4   7       11.24       17.83      1.42 o 
   5  -4   7       65.88       64.34      2.36 o 
   6  -4   7       36.01       34.04      1.97 o 
   7  -4   7        0.95        1.14      0.98 o 
   8  -4   7        2.72        2.45      1.13 o 
  -8  -3   7       23.28       22.35      2.23 o 
  -7  -3   7        1.14        1.17      1.20 o 
  -6  -3   7        1.94        0.97      1.20 o 
  -5  -3   7       87.63       87.12      3.35 o 
  -4  -3   7        3.62        3.55      1.04 o 
  -3  -3   7        7.73        5.38      0.91 o 
  -2  -3   7        0.05        0.25      0.43 o 
  -1  -3   7       57.03       53.94      1.57 o 
   0  -3   7      341.73      348.76      3.33 o 
   1  -3   7      112.37      110.50      1.53 o 
   2  -3   7        0.77        0.27      0.36 o 
   3  -3   7       44.16       43.38      1.46 o 
   4  -3   7      113.01      114.15      3.76 o 
   5  -3   7       18.57       14.23      1.30 o 
   6  -3   7       14.92       15.95      1.52 o 
   7  -3   7       52.45       47.00      2.19 o 
   8  -3   7        6.08        8.17      1.66 o 
  -8  -2   7        0.01       -0.03      1.25 o 
  -7  -2   7       56.66       59.66      2.94 o 
  -6  -2   7        1.81        2.37      1.15 o 
  -5  -2   7       22.85       23.78      2.00 o 
  -4  -2   7       66.89       59.63      2.12 o 
  -3  -2   7       21.76       21.82      1.07 o 
  -2  -2   7       14.05       16.58      0.62 o 
  -1  -2   7       79.12       72.30      1.44 o 
   0  -2   7      194.76      201.20      2.32 o 
   1  -2   7       14.61       16.12      0.60 o 
   2  -2   7        3.77        4.31      0.48 o 
   3  -2   7      207.64      200.44      3.12 o 
   4  -2   7        4.72        5.09      0.95 o 
   5  -2   7       16.46       13.15      1.15 o 
   6  -2   7       61.89       64.42      2.18 o 
   7  -2   7      128.85      110.44      2.92 o 
   8  -2   7        2.30        1.66      0.89 o 
   9  -2   7        0.16       -0.42      0.77 o 
  -8  -1   7        0.36        2.07      1.39 o 
  -7  -1   7       16.02       17.37      1.94 o 
  -6  -1   7        6.80        6.97      1.85 o 
  -5  -1   7      141.58      134.03      3.98 o 
  -4  -1   7       13.39       12.60      1.20 o 
  -3  -1   7       17.61       20.25      1.15 o 
  -2  -1   7       32.47       32.53      0.79 o 
  -1  -1   7       21.30       67.11      3.86 o 
   0  -1   7      765.80      812.31      7.12 o 
   1  -1   7      319.55      289.75      2.75 o 
   2  -1   7        6.09        9.47      0.58 o 
   3  -1   7        7.24        7.69      0.51 o 
   4  -1   7       40.13       35.65      3.05 o 
   5  -1   7        2.85        2.09      0.67 o 
   6  -1   7       62.76       52.09      1.90 o 
   7  -1   7       83.95       88.46      4.58 o 
   8  -1   7       61.32       58.14      2.32 o 
   9  -1   7        1.02       -0.21      1.43 o 
  -8   0   7        4.63        6.42      1.61 o 
  -7   0   7       17.43       16.98      2.10 o 
  -6   0   7        0.34        0.98      1.46 o 
  -5   0   7       85.82       84.05      2.71 o 
  -4   0   7        5.15        4.09      0.95 o 
  -3   0   7       92.56      105.62      2.38 o 
  -2   0   7       17.00       25.65      0.98 o 
  -1   0   7       88.14       80.26      1.18 o 
   0   0   7       10.93        8.70      0.48 o 
   1   0   7      355.26      365.23      3.48 o 
   2   0   7       19.75       19.71      0.77 o 
   3   0   7       52.54       59.05      1.21 o 
   4   0   7        4.03        5.25      0.69 o 
   5   0   7       89.83       97.90      1.78 o 
   6   0   7       46.54       38.27      1.54 o 
   7   0   7       39.61       37.61      1.50 o 
   8   0   7        5.86        5.24      1.48 o 
   9   0   7        0.67       -0.18      1.38 o 
  -8   1   7        2.78        4.81      1.30 o 
  -7   1   7        1.12       -1.30      1.30 o 
  -6   1   7        2.90        1.93      1.02 o 
  -5   1   7      152.65      149.92      3.54 o 
  -4   1   7      371.16      352.63      8.12 o 
  -3   1   7      121.87      120.09      2.52 o 
  -2   1   7      192.85      173.26      2.14 o 
  -1   1   7       64.95       69.85      1.12 o 
   0   1   7      375.76      391.26      3.72 o 
   1   1   7     1700.15     1740.74     13.49 o 
   2   1   7     1096.14     1140.94     13.24 o 
   3   1   7       91.56       91.79      2.96 o 
   4   1   7       56.51       49.34      1.04 o 
   5   1   7       67.08       76.97      1.59 o 
   6   1   7       46.84       42.08      1.03 o 
   7   1   7        3.04        1.86      1.12 o 
   8   1   7        2.94        2.52      1.28 o 
   9   1   7        0.46        0.82      1.39 o 
  10   1   7        3.29        4.75      1.59 o 
  -8   2   7        1.01        0.80      1.14 o 
  -7   2   7        3.33        1.88      1.29 o 
  -6   2   7       12.27       11.20      2.46 o 
  -5   2   7        4.80        6.88      1.16 o 
  -4   2   7       16.27       22.78      1.57 o 
  -3   2   7      107.77      109.79      1.97 o 
  -2   2   7      222.64      225.68      2.81 o 
  -1   2   7      123.60      123.80      1.82 o 
   0   2   7       20.63       22.28      0.74 o 
   1   2   7       10.17        6.47      0.41 o 
   2   2   7       47.34       52.77      1.15 o 
   3   2   7      126.16      138.97      2.15 o 
   4   2   7        7.35        7.81      0.50 o 
   5   2   7       77.10       68.69      1.33 o 
   6   2   7        0.31       -0.01      0.60 o 
   7   2   7       61.61       61.27      2.11 o 
   8   2   7        0.11        0.67      0.89 o 
   9   2   7       18.23       17.02      2.90 o 
  10   2   7        6.02        6.16      1.47 o 
  -8   3   7        1.00       -0.58      1.08 o 
  -7   3   7       11.88        9.79      1.35 o 
  -6   3   7       32.69       35.99      2.24 o 
  -5   3   7      257.50      245.87      5.62 o 
  -4   3   7      180.39      186.20      3.45 o 
  -3   3   7       11.06       10.04      0.78 o 
  -2   3   7        7.15        2.02      0.49 o 
  -1   3   7      229.59      225.76      2.76 o 
   0   3   7       31.63       23.21      0.83 o 
   1   3   7      412.76      464.66      5.07 o 
   2   3   7      390.36      396.16      4.99 o 
   3   3   7        0.72        0.94      0.39 o 
   4   3   7        0.67        2.02      0.38 o 
   5   3   7       46.18       42.73      0.88 o 
   6   3   7      324.81      299.23      4.59 o 
   7   3   7       12.04       14.38      1.10 o 
   8   3   7        9.09        9.70      1.51 o 
   9   3   7        8.39        8.78      1.20 o 
  10   3   7        1.25        1.61      1.48 o 
  -7   4   7        0.93        1.74      1.34 o 
  -6   4   7        6.16        5.67      1.13 o 
  -5   4   7      136.79      147.67      3.44 o 
  -4   4   7       12.72        8.98      0.96 o 
  -3   4   7        5.84        5.71      0.71 o 
  -2   4   7        5.86        5.04      0.61 o 
  -1   4   7        6.14        9.24      0.73 o 
   0   4   7       14.09       12.77      0.63 o 
   1   4   7      175.33      166.34      2.11 o 
   2   4   7        7.78        9.72      0.64 o 
   3   4   7        6.92        5.28      0.73 o 
   4   4   7      282.83      262.21      3.40 o 
   5   4   7        3.50        2.15      0.34 o 
   6   4   7        5.04        6.99      0.80 o 
   7   4   7       11.70       10.66      0.98 o 
   8   4   7       50.53       50.72      1.83 o 
   9   4   7        0.01       -0.35      0.89 o 
  -7   5   7        1.26        2.60      1.33 o 
  -6   5   7        4.62        5.54      1.32 o 
  -5   5   7        1.60        1.45      1.08 o 
  -4   5   7       36.34       39.28      2.37 o 
  -3   5   7       95.66       93.84      2.04 o 
  -2   5   7        4.39        5.29      0.90 o 
  -1   5   7        9.43       10.99      0.66 o 
   0   5   7      264.83      267.39      3.07 o 
   1   5   7        0.63        0.09      0.31 o 
   2   5   7        0.30       -0.38      0.38 o 
   3   5   7        1.76        1.36      0.38 o 
   4   5   7       23.94       24.04      0.93 o 
   5   5   7      155.64      152.52      2.17 o 
   6   5   7      133.53      136.81      2.56 o 
   7   5   7       24.02       26.40      1.62 o 
   8   5   7        4.72        6.30      1.36 o 
   9   5   7       12.34       10.04      1.62 o 
  -7   6   7        5.54        6.92      2.14 o 
  -6   6   7        9.77       11.56      1.70 o 
  -5   6   7       35.33       36.91      2.96 o 
  -4   6   7        4.07        6.34      1.07 o 
  -3   6   7       40.81       30.33      1.41 o 
  -2   6   7       13.51       13.23      0.96 o 
  -1   6   7        6.46        7.65      0.67 o 
   0   6   7        1.23        0.57      0.46 o 
   1   6   7        1.61        1.57      0.35 o 
   2   6   7        7.56        5.48      0.63 o 
   3   6   7       87.80       91.79      2.42 o 
   4   6   7       69.26       73.72      2.01 o 
   5   6   7       45.61       49.64      1.29 o 
   6   6   7      110.32      103.04      2.32 o 
   7   6   7      228.12      227.87      4.23 o 
   8   6   7        0.87        2.29      1.07 o 
   9   6   7        2.72        7.61      3.62 o 
  -6   7   7       10.05       11.46      2.21 o 
  -5   7   7        1.43        1.62      1.20 o 
  -4   7   7       12.07       13.92      1.36 o 
  -3   7   7        2.57        3.00      0.81 o 
  -2   7   7        0.92        1.74      0.71 o 
  -1   7   7        2.23        1.97      0.60 o 
   0   7   7        2.65        2.43      0.68 o 
   1   7   7       59.65       58.48      1.66 o 
   2   7   7       68.68       65.73      1.84 o 
   3   7   7        1.68        2.34      0.71 o 
   4   7   7       21.44       27.63      2.04 o 
   5   7   7       28.31       25.43      1.31 o 
   6   7   7        0.08       -0.54      0.54 o 
   7   7   7       38.24       39.19      2.30 o 
   8   7   7        3.07        5.65      2.58 o 
   9   7   7        0.19        7.53      3.88 o 
  10   7   7        5.52       10.17      4.72 o 
  -6   8   7        0.10        1.17      1.39 o 
  -5   8   7        7.63        7.70      1.97 o 
  -4   8   7        0.16       -0.02      0.89 o 
  -3   8   7        0.39        0.19      0.79 o 
  -2   8   7        0.40       -0.06      0.68 o 
  -1   8   7       39.22       39.16      1.54 o 
   0   8   7        0.34       -0.22      0.63 o 
   1   8   7       24.24       22.72      1.11 o 
   2   8   7       26.66       26.98      1.80 o 
   3   8   7       48.40       48.17      1.87 o 
   4   8   7       84.24       90.86      2.34 o 
   5   8   7        0.16        0.91      0.70 o 
   6   8   7        1.96        2.01      1.15 o 
   7   8   7        0.83        1.72      0.66 o 
   8   8   7       54.85       61.54      3.63 o 
   9   8   7        4.47        4.61      3.68 o 
  10   8   7        1.68       11.96      4.98 o 
  -5   9   7        3.34        2.83      1.83 o 
  -4   9   7        1.55        1.14      1.10 o 
  -3   9   7        6.82        4.60      0.96 o 
  -2   9   7       23.52       26.26      1.60 o 
  -1   9   7       12.73       12.85      1.40 o 
   0   9   7        3.93        4.35      0.91 o 
   1   9   7       19.70       14.98      1.01 o 
   2   9   7      152.45      150.67      3.17 o 
   3   9   7        2.78        2.72      0.90 o 
   4   9   7       12.43       18.78      2.66 o 
   5   9   7        1.81        1.46      0.94 o 
   6   9   7        1.57        2.73      0.98 o 
   7   9   7       22.01       24.20      1.61 o 
   8   9   7        3.33        6.65      1.92 o 
   9   9   7        3.09        7.42      4.19 o 
  -4  10   7        0.35        0.19      1.25 o 
  -3  10   7        1.36       -0.96      1.16 o 
  -2  10   7        6.11        5.07      1.63 o 
  -1  10   7       49.99       46.11      2.28 o 
   0  10   7        0.44       -0.28      0.97 o 
   1  10   7        4.00        3.20      0.78 o 
   2  10   7       79.70       96.73      2.51 o 
   3  10   7       38.53       36.97      2.13 o 
   4  10   7        1.61        0.69      1.06 o 
   5  10   7       40.31       38.06      2.28 o 
   6  10   7       11.58       12.34      1.51 o 
   7  10   7        1.08        1.00      0.97 o 
   8  10   7       20.67       20.85      2.44 o 
   9  10   7       14.90       23.38      5.65 o 
  -4  11   7        0.44        0.71      4.68 o 
  -3  11   7        0.57        0.70      1.62 o 
  -2  11   7        0.58       -1.93      2.05 o 
  -1  11   7       18.58       17.02      1.70 o 
   0  11   7        0.00        0.70      1.02 o 
   1  11   7        0.53       -0.45      0.74 o 
   2  11   7        5.47        6.91      1.17 o 
   3  11   7        3.94        4.22      1.53 o 
   4  11   7       28.90       34.45      2.86 o 
   5  11   7       27.45       28.21      2.62 o 
   6  11   7       16.25       13.89      1.74 o 
   7  11   7        1.93        2.82      1.30 o 
   8  11   7        0.58        1.79      1.21 o 
   9  11   7        0.02        9.73      4.71 o 
  -3  12   7        0.01       -0.61      1.61 o 
  -2  12   7        0.00       -0.42      1.76 o 
  -1  12   7       20.02       18.14      2.46 o 
   0  12   7        7.10        7.30      1.37 o 
   1  12   7        0.01       -0.48      0.96 o 
   2  12   7        2.16        3.48      1.19 o 
   3  12   7       55.52       55.26      3.42 o 
   4  12   7       11.05       16.57      3.71 o 
   5  12   7        4.64        6.24      1.79 o 
   6  12   7        0.31        0.77      1.69 o 
   7  12   7        7.95        9.64      1.91 o 
   8  12   7        0.34        1.71      6.39 o 
  -2  13   7        3.92        4.61      1.59 o 
  -1  13   7        0.01       -2.68      2.68 o 
   0  13   7       13.23       11.90      1.64 o 
   1  13   7        5.49        3.70      1.93 o 
   2  13   7        3.48        4.72      1.86 o 
   3  13   7        2.22        3.55      1.50 o 
   4  13   7        3.43        5.78      1.54 o 
   5  13   7       17.34       20.66      2.64 o 
   6  13   7        0.11        2.52      1.48 o 
   7  13   7       46.11       47.97      3.37 o 
   0  14   7        0.98       -0.57      2.40 o 
   1  14   7        0.19       -0.58      2.38 o 
   2  14   7        0.28       -3.01      3.01 o 
   3  14   7        9.96        3.63      2.14 o 
   4  14   7        0.37        2.86      1.61 o 
   5  14   7        0.53        1.34      2.18 o 
   6  14   7       19.66       20.21      2.27 o 
   2  15   7        0.19       -3.19      3.19 o 
   3  15   7        0.15       -2.38      2.38 o 
   4  15   7        1.53        2.52      3.37 o 
  -3 -12   8        4.10        0.59      3.32 o 
  -2 -12   8        5.84       13.69      2.95 o 
  -1 -12   8       12.46       17.85      2.07 o 
   0 -12   8        0.49       -0.71      1.58 o 
  -5 -11   8        2.92        3.85      1.79 o 
  -4 -11   8        3.62        3.87      1.73 o 
  -3 -11   8        0.05       -2.02      3.05 o 
  -2 -11   8       48.96       47.79      2.62 o 
  -1 -11   8        5.02        8.11      1.66 o 
   0 -11   8        1.31        2.99      1.57 o 
   1 -11   8       11.75       11.90      2.03 o 
   2 -11   8        1.09        0.99      1.95 o 
  -6 -10   8        0.07       -0.36      1.46 o 
  -5 -10   8        0.01        1.18      1.55 o 
  -4 -10   8        0.19       -0.23      1.26 o 
  -3 -10   8        2.95        0.45      1.34 o 
  -2 -10   8        3.62        1.69      1.22 o 
  -1 -10   8       18.81       18.46      2.16 o 
   0 -10   8        5.35        6.61      1.57 o 
   1 -10   8        0.04        1.73      1.43 o 
   2 -10   8        7.67        9.29      2.96 o 
  -6  -9   8        0.93       -0.18      1.38 o 
  -5  -9   8       15.78       16.30      2.02 o 
  -4  -9   8        0.08       -0.41      1.19 o 
  -3  -9   8        7.15        6.75      1.46 o 
  -2  -9   8       24.19       23.78      2.02 o 
  -1  -9   8       24.45       24.58      1.97 o 
   0  -9   8        2.89        4.22      1.40 o 
   1  -9   8       54.74       58.83      2.82 o 
   2  -9   8       15.08       14.35      1.65 o 
   3  -9   8       10.72       11.20      1.67 o 
   4  -9   8        3.13        1.85      1.29 o 
  -7  -8   8        0.01        0.76      1.77 o 
  -6  -8   8       46.62       48.77      2.90 o 
  -5  -8   8        9.84       11.38      2.51 o 
  -4  -8   8        0.54        0.23      1.23 o 
  -3  -8   8       12.32       11.02      1.47 o 
  -2  -8   8       22.19       22.84      1.40 o 
  -1  -8   8       93.30       96.68      3.81 o 
   0  -8   8       78.68       70.92      2.86 o 
   1  -8   8       28.49       26.15      1.94 o 
   2  -8   8       39.28       38.25      1.62 o 
   3  -8   8        0.27       -0.27      0.88 o 
   4  -8   8        2.58        1.80      1.17 o 
   5  -8   8       28.30       30.51      2.62 o 
  -7  -7   8        0.72        1.84      3.13 o 
  -6  -7   8        0.82       -1.41      1.47 o 
  -5  -7   8        3.98        2.61      1.23 o 
  -4  -7   8        3.82        3.23      1.28 o 
  -3  -7   8        6.84        7.68      0.97 o 
  -2  -7   8       22.48       18.49      1.25 o 
  -1  -7   8       80.45       83.51      2.47 o 
   0  -7   8       18.57       17.81      1.65 o 
   1  -7   8        0.13        0.79      0.65 o 
   2  -7   8        6.95        8.39      0.93 o 
   3  -7   8        0.55        0.01      0.75 o 
   4  -7   8       10.27        9.07      1.38 o 
   5  -7   8        1.04        1.99      1.15 o 
   6  -7   8        1.16        0.78      1.17 o 
  -8  -6   8        0.64       -1.42      1.42 o 
  -7  -6   8        8.11        9.27      2.01 o 
  -6  -6   8      120.89      134.12      4.66 o 
  -5  -6   8        0.00        0.19      1.01 o 
  -4  -6   8       11.18       12.19      1.56 o 
  -3  -6   8        8.89        9.69      0.86 o 
  -2  -6   8      105.24      103.86      2.34 o 
  -1  -6   8       53.62       58.34      1.90 o 
   0  -6   8      380.65      376.82      4.90 o 
   1  -6   8      166.48      176.34      2.69 o 
   2  -6   8        0.21        0.13      0.51 o 
   3  -6   8       56.04       56.47      1.98 o 
   4  -6   8        1.88        0.71      0.88 o 
   5  -6   8        0.03        0.23      0.91 o 
   6  -6   8       14.02       13.68      1.69 o 
   7  -6   8       12.95       16.63      1.87 o 
  -8  -5   8        0.10       -1.35      1.35 o 
  -7  -5   8        2.14        0.86      2.02 o 
  -6  -5   8        2.57        4.44      1.57 o 
  -5  -5   8      119.02      122.65      3.49 o 
  -4  -5   8        0.47        0.60      0.98 o 
  -3  -5   8        5.28        6.86      1.05 o 
  -2  -5   8      139.72      142.22      2.69 o 
  -1  -5   8        3.14        2.95      0.69 o 
   0  -5   8       64.84       66.91      1.37 o 
   1  -5   8      435.56      420.27      4.74 o 
   2  -5   8       86.27       81.55      1.73 o 
   3  -5   8        2.05        1.80      0.68 o 
   4  -5   8      171.29      149.62      3.64 o 
   5  -5   8       27.00       24.97      1.86 o 
   6  -5   8       13.56       14.26      1.61 o 
   7  -5   8        3.32        3.27      1.25 o 
  -8  -4   8        2.36        3.74      3.74 o 
  -7  -4   8        1.90        0.81      1.45 o 
  -6  -4   8        1.76        1.45      1.83 o 
  -5  -4   8       10.50        9.87      1.72 o 
  -4  -4   8        0.54        2.05      1.01 o 
  -3  -4   8       12.37       12.18      1.06 o 
  -2  -4   8       67.92       77.13      2.59 o 
  -1  -4   8      117.72      129.78      2.15 o 
   0  -4   8        1.42        1.44      0.42 o 
   1  -4   8       23.45       24.82      0.98 o 
   2  -4   8       38.79       39.63      1.23 o 
   3  -4   8      113.44      114.98      2.52 o 
   4  -4   8       73.18       67.77      2.35 o 
   5  -4   8        3.94        0.95      1.11 o 
   6  -4   8        0.00       -0.07      0.86 o 
   7  -4   8        0.42        0.51      0.96 o 
   8  -4   8       22.21       18.49      2.03 o 
  -8  -3   8        1.23       -0.96      1.31 o 
  -7  -3   8        1.87       -0.10      1.29 o 
  -6  -3   8       16.83       19.56      2.48 o 
  -5  -3   8      170.80      165.67      7.10 o 
  -4  -3   8       14.44       11.75      1.35 o 
  -3  -3   8        1.10        0.92      0.55 o 
  -2  -3   8      194.10      204.31      3.13 o 
  -1  -3   8      135.82      147.34      2.27 o 
   0  -3   8        6.54        4.20      0.50 o 
   1  -3   8        4.65        3.18      0.44 o 
   2  -3   8       61.43       62.10      1.34 o 
   3  -3   8      154.65      145.95      2.49 o 
   4  -3   8      141.58      123.00      3.06 o 
   5  -3   8        2.55        2.63      0.85 o 
   6  -3   8        4.01        4.56      1.02 o 
   7  -3   8       23.96       19.90      1.92 o 
   8  -3   8       21.97       21.54      2.11 o 
  -8  -2   8        2.10        3.85      1.61 o 
  -7  -2   8       15.42       20.02      2.18 o 
  -6  -2   8        1.54        1.07      1.29 o 
  -5  -2   8        4.25        3.36      1.36 o 
  -4  -2   8       35.06       38.23      1.84 o 
  -3  -2   8       92.73       88.61      1.68 o 
  -2  -2   8       76.29       83.92      1.52 o 
  -1  -2   8       53.89       57.96      1.26 o 
   0  -2   8      798.26      875.33      7.78 o 
   1  -2   8       14.92       20.51      0.67 o 
   2  -2   8        0.90        1.22      0.44 o 
   3  -2   8       16.18       13.07      0.92 o 
   4  -2   8        0.47        0.78      0.83 o 
   5  -2   8        0.00        0.21      0.65 o 
   6  -2   8      165.58      150.26      3.45 o 
   7  -2   8       12.73        7.46      1.11 o 
   8  -2   8        1.07        1.88      0.90 o 
   9  -2   8        1.59       -0.44      0.84 o 
  -8  -1   8        0.21        0.75      2.73 o 
  -7  -1   8        0.02       -1.14      1.19 o 
  -6  -1   8        1.36       -0.32      1.07 o 
  -5  -1   8       31.12       28.22      1.80 o 
  -4  -1   8       78.08       71.81      2.46 o 
  -3  -1   8        2.41        1.72      0.54 o 
  -2  -1   8        1.54        1.44      0.37 o 
  -1  -1   8      306.77      326.47      3.16 o 
   0  -1   8      108.55      102.19      1.82 o 
   1  -1   8      474.82      447.90      4.28 o 
   2  -1   8        1.86        3.16      0.45 o 
   3  -1   8      155.17      153.19      2.33 o 
   4  -1   8       26.03       24.45      1.50 o 
   5  -1   8        9.74       11.36      2.14 o 
   6  -1   8       11.46        7.22      1.32 o 
   7  -1   8        1.13        1.39      0.79 o 
   8  -1   8        5.33        4.41      0.89 o 
   9  -1   8        0.06       -0.51      2.19 o 
  -8   0   8        0.08       -0.43      1.36 o 
  -7   0   8        0.40        0.84      1.31 o 
  -6   0   8      168.02      165.42      5.78 o 
  -5   0   8      115.69      114.77      3.14 o 
  -4   0   8       79.42       80.45      2.58 o 
  -3   0   8       81.25       77.68      2.29 o 
  -2   0   8        0.14        1.07      0.52 o 
  -1   0   8       27.08       23.65      0.77 o 
   0   0   8      479.79      496.15      4.67 o 
   1   0   8       10.05       12.99      0.57 o 
   2   0   8      464.79      451.49      5.04 o 
   3   0   8       42.93       45.59      1.03 o 
   4   0   8       55.73       59.35      3.47 o 
   5   0   8       10.07        5.40      0.70 o 
   6   0   8       12.84       13.19      0.99 o 
   7   0   8       47.55       48.72      1.76 o 
   8   0   8        8.39        8.85      1.69 o 
   9   0   8       14.11       12.58      1.76 o 
  -8   1   8        1.51        1.56      1.31 o 
  -7   1   8        5.94        7.68      2.17 o 
  -6   1   8       75.94       64.37      5.23 o 
  -5   1   8        9.11        6.91      1.67 o 
  -4   1   8       24.18       22.15      1.25 o 
  -3   1   8        6.08        2.90      0.58 o 
  -2   1   8       22.50       25.46      0.92 o 
  -1   1   8      134.42      139.17      1.86 o 
   0   1   8       95.32      104.84      1.48 o 
   1   1   8        5.33        2.38      0.32 o 
   2   1   8       85.39      105.98      4.74 o 
   3   1   8       13.62       12.96      0.83 o 
   4   1   8        0.02        0.05      0.68 o 
   5   1   8        4.79        5.45      0.55 o 
   6   1   8       25.84       24.00      0.98 o 
   7   1   8        3.34        1.19      0.96 o 
   8   1   8        6.16        8.76      1.36 o 
   9   1   8        1.49        1.27      1.14 o 
  -8   2   8        4.51        5.62      2.24 o 
  -7   2   8        0.90        1.06      1.02 o 
  -6   2   8        6.29        4.80      1.24 o 
  -5   2   8        3.37        4.13      1.16 o 
  -4   2   8      353.28      339.50      5.16 o 
  -3   2   8        2.91        3.25      0.68 o 
  -2   2   8       59.51       59.47      1.40 o 
  -1   2   8      129.06      147.46      1.94 o 
   0   2   8       31.17       33.96      0.81 o 
   1   2   8      356.77      349.28      3.19 o 
   2   2   8       31.32       33.92      1.02 o 
   3   2   8        5.32        2.64      0.47 o 
   4   2   8       26.70       28.57      0.99 o 
   5   2   8        1.64        1.76      0.39 o 
   6   2   8       10.13        9.18      0.53 o 
   7   2   8        2.81        2.95      0.89 o 
   8   2   8       35.61       36.33      2.22 o 
   9   2   8        0.19        0.50      1.32 o 
  10   2   8       13.92       12.53      1.77 o 
  -7   3   8        4.57        4.51      1.22 o 
  -6   3   8       14.63       12.79      1.40 o 
  -5   3   8        7.07        4.49      1.21 o 
  -4   3   8       97.87       85.21      2.59 o 
  -3   3   8       60.55       55.97      1.63 o 
  -2   3   8      411.32      406.55      4.52 o 
  -1   3   8       25.94       31.37      0.99 o 
   0   3   8       16.63       18.17      0.78 o 
   1   3   8       14.16       17.57      0.74 o 
   2   3   8      832.68      919.10      9.38 o 
   3   3   8       13.48       17.76      0.92 o 
   4   3   8      169.92      174.95      2.44 o 
   5   3   8      225.44      221.06      2.55 o 
   6   3   8        3.35        2.08      0.86 o 
   7   3   8        7.71        8.88      0.95 o 
   8   3   8        0.94        0.58      0.79 o 
   9   3   8        0.37       -0.12      1.00 o 
  10   3   8        4.76        5.13      1.68 o 
  -7   4   8        0.11       -0.18      1.06 o 
  -6   4   8       19.98       18.21      1.58 o 
  -5   4   8       12.12       21.94      1.60 o 
  -4   4   8      112.16      119.07      2.54 o 
  -3   4   8       44.79       52.05      1.67 o 
  -2   4   8       48.28       48.86      1.57 o 
  -1   4   8       34.18       34.75      1.27 o 
   0   4   8       68.78       78.49      1.59 o 
   1   4   8      117.30      114.25      1.70 o 
   2   4   8      169.90      174.17      2.78 o 
   3   4   8      450.00      473.80      6.62 o 
   4   4   8       42.83       35.41      1.14 o 
   5   4   8       44.58       44.38      1.01 o 
   6   4   8       20.02       23.68      1.25 o 
   7   4   8       54.26       56.02      1.78 o 
   8   4   8       49.85       48.81      3.54 o 
   9   4   8        7.65        9.22      1.41 o 
  10   4   8        9.27       10.18      2.00 o 
  -7   5   8        0.01       -0.18      1.26 o 
  -6   5   8       17.56       18.91      3.04 o 
  -5   5   8       30.12       34.61      2.46 o 
  -4   5   8       65.12       64.48      2.22 o 
  -3   5   8       20.06       18.46      1.07 o 
  -2   5   8        8.41        8.50      0.84 o 
  -1   5   8       26.91       28.80      1.14 o 
   0   5   8      224.52      231.07      2.88 o 
   1   5   8        7.03       10.04      0.61 o 
   2   5   8      150.01      157.96      2.68 o 
   3   5   8      106.35       99.92      2.26 o 
   4   5   8       52.37       49.21      1.51 o 
   5   5   8      449.92      431.00      5.16 o 
   6   5   8       62.08       58.46      2.00 o 
   7   5   8       40.25       41.16      1.87 o 
   8   5   8        3.72        4.28      1.00 o 
   9   5   8        3.06        2.44      1.13 o 
  -6   6   8        4.71        4.23      1.44 o 
  -5   6   8        1.64        1.75      1.14 o 
  -4   6   8        9.61        9.57      1.19 o 
  -3   6   8       24.83       20.82      1.20 o 
  -2   6   8        0.52        0.79      0.67 o 
  -1   6   8       52.24       65.16      1.42 o 
   0   6   8        4.11        5.26      0.79 o 
   1   6   8        1.21        2.87      0.45 o 
   2   6   8        3.42        4.49      0.62 o 
   3   6   8      165.02      168.44      4.84 o 
   4   6   8        2.58        1.14      0.91 o 
   5   6   8       21.05       20.52      1.17 o 
   6   6   8        2.55        3.01      0.50 o 
   7   6   8       24.44       25.31      1.63 o 
   8   6   8        0.06       -1.04      1.04 o 
   9   6   8       13.69       17.02      2.72 o 
  -6   7   8        0.27        0.75      1.59 o 
  -5   7   8        4.07        5.42      1.71 o 
  -4   7   8       27.85       23.77      2.47 o 
  -3   7   8       15.62       14.92      1.13 o 
  -2   7   8        4.63        6.61      0.85 o 
  -1   7   8        4.44        3.41      0.65 o 
   0   7   8        2.72        4.80      0.92 o 
   1   7   8        9.85        8.55      0.79 o 
   2   7   8       38.62       38.65      1.68 o 
   3   7   8      210.02      217.72     13.21 o 
   4   7   8        1.42       -0.26      0.65 o 
   5   7   8       85.75       87.11      2.22 o 
   6   7   8       39.62       38.25      1.80 o 
   7   7   8       13.73       14.13      1.59 o 
   8   7   8       10.29       11.81      2.16 o 
   9   7   8        0.53        1.59      2.19 o 
  10   7   8        0.04        6.05      3.90 o 
  -5   8   8        0.03        0.30      1.41 o 
  -4   8   8        1.54        2.24      1.05 o 
  -3   8   8        0.03       -0.74      0.74 o 
  -2   8   8      119.09      116.96      2.55 o 
  -1   8   8       12.04       15.73      1.21 o 
   0   8   8        2.45        3.14      0.80 o 
   1   8   8       65.35       59.63      2.57 o 
   2   8   8        8.48       10.90      0.97 o 
   3   8   8        6.39        6.84      1.12 o 
   4   8   8      153.91      150.07      3.46 o 
   5   8   8      271.71      252.50      4.30 o 
   6   8   8        5.44        4.59      0.81 o 
   7   8   8        0.62        0.66      0.79 o 
   8   8   8        0.17        0.11      1.43 o 
   9   8   8        1.06       10.01      4.20 o 
  10   8   8        4.00       10.32      4.62 o 
  -5   9   8        4.15        0.91      1.69 o 
  -4   9   8        6.56        6.43      1.46 o 
  -3   9   8        7.83        7.95      1.20 o 
  -2   9   8       19.45       17.42      1.60 o 
  -1   9   8      107.08      113.56      3.44 o 
   0   9   8        1.78        3.23      0.79 o 
   1   9   8        1.29        1.87      0.71 o 
   2   9   8       44.85       35.30      1.71 o 
   3   9   8       57.16       53.22      2.10 o 
   4   9   8       19.01       17.73      3.10 o 
   5   9   8       25.38       26.02      1.55 o 
   6   9   8        0.17        2.07      0.93 o 
   7   9   8        1.22        3.46      0.96 o 
   8   9   8        5.81        9.80      2.24 o 
   9   9   8       18.32       24.34      5.60 o 
  -4  10   8        1.12        0.59      1.32 o 
  -3  10   8       10.22        7.73      1.50 o 
  -2  10   8        3.29        0.90      1.18 o 
  -1  10   8        2.95        1.27      1.13 o 
   0  10   8        0.00       -0.83      1.17 o 
   1  10   8        1.29        0.53      0.72 o 
   2  10   8        9.78        6.11      1.06 o 
   3  10   8        1.34        0.29      0.95 o 
   4  10   8       34.87       38.42      2.72 o 
   5  10   8       18.40       15.57      1.70 o 
   6  10   8        1.70        1.17      1.07 o 
   7  10   8        3.52        3.70      1.69 o 
   8  10   8        0.02        0.31      1.31 o 
   9  10   8       17.67       22.33      5.47 o 
  -3  11   8        4.23        3.98      1.89 o 
  -2  11   8        0.70        1.71      1.35 o 
  -1  11   8       25.25       21.84      1.81 o 
   0  11   8        0.11       -0.97      0.97 o 
   1  11   8       21.02       19.72      1.27 o 
   2  11   8        2.17       -0.23      1.09 o 
   3  11   8        5.71        5.97      1.32 o 
   4  11   8        2.01        1.72      1.30 o 
   5  11   8        0.13        1.10      1.83 o 
   6  11   8        1.03        0.85      1.91 o 
   7  11   8        4.59        3.89      1.27 o 
   8  11   8        0.03        0.74      2.45 o 
   9  11   8        0.53        4.90      4.33 o 
  -3  12   8        1.25        0.70      3.89 o 
  -2  12   8        0.01       -0.17      1.38 o 
  -1  12   8        1.08        1.66      1.29 o 
   0  12   8       23.55       23.22      1.85 o 
   1  12   8        0.07       -0.59      0.96 o 
   2  12   8        5.51        2.69      1.12 o 
   3  12   8        9.05        5.67      1.83 o 
   4  12   8        0.00        1.74      1.47 o 
   5  12   8        2.10        1.22      1.42 o 
   6  12   8        0.89        0.74      2.14 o 
   7  12   8        6.06        4.73      2.46 o 
   8  12   8        0.79       -0.26      1.27 o 
  -1  13   8       15.32       13.56      3.12 o 
   0  13   8        1.73        0.54      1.24 o 
   1  13   8        2.87        3.85      1.34 o 
   2  13   8        5.05        3.97      1.83 o 
   3  13   8        0.28        1.47      1.95 o 
   5  13   8       10.54       10.94      2.18 o 
   6  13   8        4.42        4.67      3.81 o 
   7  13   8       26.07       32.67      2.99 o 
   0  14   8        2.80        0.37      3.69 o 
   1  14   8        2.03        2.07      3.36 o 
   2  14   8        3.41        1.01      3.32 o 
   3  14   8        0.02        2.50      2.51 o 
   4  14   8       12.31       13.42      2.05 o 
   5  14   8        2.18        1.31      2.13 o 
   6  14   8        7.49       11.11      3.00 o 
   3  15   8        1.02       -0.11      2.02 o 
   4  15   8        2.32        4.09      2.56 o 
  -4 -11   9        0.28       -0.05      1.76 o 
  -3 -11   9        2.92        0.34      2.48 o 
  -2 -11   9        2.97        3.35      1.40 o 
  -1 -11   9        2.69        3.29      2.25 o 
   0 -11   9        2.77        3.72      1.65 o 
   1 -11   9        6.11        5.35      1.93 o 
  -5 -10   9        0.39        0.65      2.59 o 
  -4 -10   9        2.43        3.40      1.78 o 
  -3 -10   9        0.67       -2.14      2.75 o 
  -2 -10   9        8.61        9.73      1.57 o 
  -1 -10   9        3.95        4.75      1.47 o 
   0 -10   9        8.88        7.17      1.91 o 
   1 -10   9        2.81        1.61      1.50 o 
   2 -10   9        0.00       -0.74      1.71 o 
   3 -10   9        4.98        2.66      2.00 o 
  -6  -9   9        2.76        3.32      1.83 o 
  -5  -9   9        0.21        1.89      1.55 o 
  -4  -9   9        0.58        1.33      1.32 o 
  -3  -9   9        0.46        0.54      1.31 o 
  -2  -9   9       24.05       24.60      2.85 o 
  -1  -9   9       11.57       11.27      2.22 o 
   0  -9   9       23.10       20.63      1.97 o 
   1  -9   9        2.69        2.95      1.48 o 
   2  -9   9        2.74        4.22      1.41 o 
   3  -9   9        9.08       12.29      1.82 o 
   4  -9   9        0.00       -0.32      1.89 o 
  -7  -8   9        2.08        3.43      1.93 o 
  -6  -8   9        0.78       -0.25      1.35 o 
  -5  -8   9       13.07       17.76      2.30 o 
  -4  -8   9        0.43        0.23      1.15 o 
  -3  -8   9        5.01        3.39      1.36 o 
  -2  -8   9        4.57        5.52      1.08 o 
  -1  -8   9       31.86       30.81      2.04 o 
   0  -8   9       42.83       49.43      2.54 o 
   1  -8   9       48.93       49.81      2.57 o 
   2  -8   9       63.71       73.70      2.43 o 
   3  -8   9       11.38       15.38      1.28 o 
   4  -8   9       11.47       11.12      1.60 o 
   5  -8   9        5.57        8.55      2.37 o 
  -7  -7   9        8.78        5.80      3.02 o 
  -6  -7   9        2.14        4.97      1.92 o 
  -5  -7   9       31.80       42.23      2.66 o 
  -4  -7   9        0.22        1.02      1.08 o 
  -3  -7   9        1.27        0.57      0.72 o 
  -2  -7   9       14.87       15.58      1.23 o 
  -1  -7   9        3.74        2.79      1.14 o 
   0  -7   9       83.58       91.07      3.09 o 
   1  -7   9      144.66      143.61      3.34 o 
   2  -7   9       32.25       34.36      1.36 o 
   3  -7   9        0.02        0.87      0.71 o 
   4  -7   9        4.67        6.01      1.55 o 
   5  -7   9        4.54        3.10      1.23 o 
   6  -7   9        4.19        4.01      1.45 o 
  -7  -6   9        6.37        7.72      1.97 o 
  -6  -6   9        9.37        8.79      2.02 o 
  -5  -6   9        4.08        5.01      1.35 o 
  -4  -6   9        3.03        3.86      1.27 o 
  -3  -6   9        0.15       -0.09      0.64 o 
  -2  -6   9        4.80        4.31      0.88 o 
  -1  -6   9       88.20       89.41      2.46 o 
   0  -6   9        0.12        0.83      0.82 o 
   1  -6   9      213.88      221.31      3.15 o 
   2  -6   9        0.05       -0.03      0.50 o 
   3  -6   9        7.26        8.69      0.94 o 
   4  -6   9        0.15       -0.81      0.81 o 
   5  -6   9        9.66       12.11      1.59 o 
   6  -6   9       13.40       17.37      1.85 o 
   7  -6   9       30.95       38.32      3.09 o 
  -8  -5   9        0.00        1.28      1.88 o 
  -7  -5   9        0.12       -1.34      1.34 o 
  -6  -5   9        4.41        1.91      1.61 o 
  -5  -5   9       33.90       35.03      2.32 o 
  -4  -5   9        0.05       -0.20      0.98 o 
  -3  -5   9        2.52        1.94      0.69 o 
  -2  -5   9        0.74        0.24      0.69 o 
  -1  -5   9       22.46       20.88      1.26 o 
   0  -5   9        5.37        5.65      0.78 o 
   1  -5   9      131.24      129.69      2.33 o 
   2  -5   9      123.89      124.03      3.08 o 
   3  -5   9        1.80        1.81      0.66 o 
   4  -5   9       17.35       16.46      2.68 o 
   5  -5   9        0.01       -0.25      0.86 o 
   6  -5   9        1.96        3.46      1.14 o 
   7  -5   9        6.76        7.55      1.50 o 
  -8  -4   9        1.05        1.61      3.38 o 
  -7  -4   9        0.35       -0.74      1.62 o 
  -6  -4   9       11.47       11.22      1.91 o 
  -5  -4   9        9.72       13.47      2.02 o 
  -4  -4   9       80.20       84.02      2.90 o 
  -3  -4   9       11.43       12.87      1.22 o 
  -2  -4   9        5.74        6.48      0.94 o 
  -1  -4   9       19.34       20.27      1.29 o 
   0  -4   9       50.34       57.42      1.39 o 
   1  -4   9       41.27       38.37      1.27 o 
   2  -4   9       23.98       26.29      1.09 o 
   3  -4   9      121.55      120.58      2.38 o 
   4  -4   9       15.83       15.29      1.44 o 
   5  -4   9       14.89       14.21      1.44 o 
   6  -4   9       30.02       35.02      2.15 o 
   7  -4   9        1.12        2.94      1.09 o 
   8  -4   9        0.00       -0.03      1.10 o 
  -8  -3   9        1.59        1.26      1.60 o 
  -7  -3   9        1.04        0.97      1.48 o 
  -6  -3   9        1.02        1.50      1.88 o 
  -5  -3   9       97.68      105.22      3.94 o 
  -4  -3   9       20.17       25.86      1.87 o 
  -3  -3   9        2.88        1.93      0.65 o 
  -2  -3   9        8.13        7.46      0.73 o 
  -1  -3   9       50.17       45.59      1.33 o 
   0  -3   9       57.21       60.69      1.43 o 
   1  -3   9      372.09      348.22      3.99 o 
   2  -3   9     1595.88     1567.91     14.43 o 
   3  -3   9        0.01       -0.51      0.51 o 
   4  -3   9       48.84       43.55      1.69 o 
   5  -3   9       61.18       53.35      2.13 o 
   6  -3   9        4.52        2.52      0.97 o 
   7  -3   9       26.49       20.47      3.19 o 
   8  -3   9       91.81       89.56      2.97 o 
  -8  -2   9        0.23        2.09      1.69 o 
  -7  -2   9        0.99        2.47      1.50 o 
  -6  -2   9       12.37       16.85      3.36 o 
  -5  -2   9       21.43       20.02      2.16 o 
  -4  -2   9      340.97      321.60      7.79 o 
  -3  -2   9        2.26        3.03      0.62 o 
  -2  -2   9        0.48        0.25      0.53 o 
  -1  -2   9       10.84       13.10      0.82 o 
   0  -2   9      189.11      191.76      2.60 o 
   1  -2   9       31.77       34.32      1.01 o 
   2  -2   9        0.18       -0.15      0.35 o 
   3  -2   9       45.47       42.37      1.57 o 
   4  -2   9       50.17       43.06      1.61 o 
   5  -2   9        8.05        5.54      0.85 o 
   6  -2   9        0.92        2.12      1.11 o 
   7  -2   9        2.49        1.72      1.06 o 
   8  -2   9       25.99       28.23      1.84 o 
  -8  -1   9        0.00        0.23      2.86 o 
  -7  -1   9        4.00        5.70      3.90 o 
  -6  -1   9        1.27        2.35      1.37 o 
  -5  -1   9        2.64        0.17      2.13 o 
  -4  -1   9       19.34       19.46      1.65 o 
  -3  -1   9       65.23       73.72      1.80 o 
  -2  -1   9       92.36       91.87      1.77 o 
  -1  -1   9       52.23       50.01      1.21 o 
   0  -1   9      253.03      262.60      2.60 o 
   1  -1   9      118.63      110.30      1.64 o 
   2  -1   9      126.51      115.56      2.00 o 
   3  -1   9      589.92      541.24      6.87 o 
   4  -1   9        2.95        2.93      0.66 o 
   5  -1   9       22.85       18.21      1.64 o 
   6  -1   9       52.71       47.97      1.71 o 
   7  -1   9       13.77       10.88      1.07 o 
   8  -1   9        1.70        1.08      0.77 o 
   9  -1   9        0.24        0.68      1.18 o 
  -8   0   9        3.34        7.75      1.91 o 
  -7   0   9        7.93        9.99      4.43 o 
  -6   0   9        1.12        1.42      1.57 o 
  -5   0   9       58.18       53.38      2.36 o 
  -4   0   9        4.84        3.35      1.05 o 
  -3   0   9        3.34        2.76      0.67 o 
  -2   0   9      136.57      134.11      2.10 o 
  -1   0   9       76.94       83.61      1.42 o 
   0   0   9      117.61      142.50      1.78 o 
   1   0   9     1504.76     1544.75     12.24 o 
   2   0   9       11.83       11.77      0.70 o 
   3   0   9       16.64       16.92      0.97 o 
   4   0   9      169.07      152.56      5.64 o 
   5   0   9       10.10        9.93      0.88 o 
   6   0   9       13.28       13.48      1.21 o 
   7   0   9       20.78       22.30      1.30 o 
   8   0   9        4.16        5.85      1.28 o 
   9   0   9        9.17        5.14      2.20 o 
  -8   1   9        3.26        4.81      1.80 o 
  -7   1   9        8.62        8.78      3.39 o 
  -6   1   9       17.89       15.88      1.67 o 
  -5   1   9       18.69       18.68      1.66 o 
  -4   1   9        9.00       10.30      1.27 o 
  -3   1   9      176.55      168.21      3.39 o 
  -2   1   9      159.55      144.33      2.23 o 
  -1   1   9        5.02        4.73      0.52 o 
   0   1   9        0.08       -0.22      0.30 o 
   1   1   9      593.71      651.11      5.55 o 
   2   1   9        5.14        8.42      0.59 o 
   3   1   9       20.13       18.82      2.78 o 
   4   1   9       20.37       27.07      2.36 o 
   5   1   9       83.10       68.28      2.07 o 
   6   1   9       66.42       58.91      1.58 o 
   7   1   9       25.75       25.49      2.24 o 
   8   1   9        6.43        5.09      1.66 o 
   9   1   9        7.94        9.90      1.59 o 
  -7   2   9        0.01       -0.74      1.18 o 
  -6   2   9        9.45        9.72      1.49 o 
  -5   2   9       69.77       69.38      2.66 o 
  -4   2   9       24.50       25.59      1.53 o 
  -3   2   9       20.28       21.49      1.11 o 
  -2   2   9      551.87      552.28      5.83 o 
  -1   2   9        3.74        5.51      0.56 o 
   0   2   9       52.50       64.43      1.13 o 
   1   2   9      268.58      273.33      2.70 o 
   2   2   9      147.70      167.92      2.38 o 
   3   2   9       87.44       82.66      3.01 o 
   4   2   9        2.10        2.15      0.52 o 
   5   2   9       29.70       31.80      1.06 o 
   6   2   9        1.07        0.31      0.39 o 
   7   2   9        1.70        3.29      0.97 o 
   8   2   9        7.28        6.69      2.13 o 
   9   2   9       13.33       11.48      2.02 o 
  10   2   9        0.14        3.02      2.38 o 
  -7   3   9        0.48        0.18      1.07 o 
  -6   3   9        0.00       -0.92      0.92 o 
  -5   3   9      104.93       93.87      3.11 o 
  -4   3   9      212.99      217.11      5.08 o 
  -3   3   9        7.91        7.76      1.23 o 
  -2   3   9      303.04      317.97      4.23 o 
  -1   3   9        6.02        7.04      0.78 o 
   0   3   9       54.84       53.23      1.50 o 
   1   3   9       36.35       40.94      1.12 o 
   2   3   9       35.36       42.02      1.13 o 
   3   3   9      259.14      254.15      3.21 o 
   4   3   9       75.94       70.71      1.98 o 
   5   3   9        0.34        1.19      0.40 o 
   6   3   9       19.85       16.48      0.69 o 
   7   3   9        8.49        7.03      0.94 o 
   8   3   9        1.74        1.36      0.96 o 
   9   3   9        6.52        4.24      1.27 o 
  10   3   9        0.13        1.61      1.21 o 
  -7   4   9       16.58       22.97      2.82 o 
  -6   4   9        2.04        3.44      1.14 o 
  -5   4   9        0.00       -0.67      0.87 o 
  -4   4   9       65.42       68.42      2.31 o 
  -3   4   9       58.32       67.27      1.87 o 
  -2   4   9       84.57       90.92      2.08 o 
  -1   4   9       16.99       12.33      0.79 o 
   0   4   9       59.82       64.51      1.72 o 
   1   4   9        8.77        8.12      0.62 o 
   2   4   9      264.81      277.28      4.03 o 
   3   4   9      155.13      152.27      4.17 o 
   4   4   9       47.23       48.22      2.17 o 
   5   4   9      451.50      425.83      4.73 o 
   6   4   9       12.58       10.67      0.68 o 
   7   4   9        9.34       11.43      1.54 o 
   8   4   9        1.09        2.01      0.93 o 
   9   4   9        8.77       11.80      1.60 o 
  10   4   9        0.44        1.12      1.18 o 
  -7   5   9        0.17        1.55      1.60 o 
  -6   5   9        1.85        3.07      1.34 o 
  -5   5   9        1.56        0.65      1.03 o 
  -4   5   9        1.24        1.69      0.88 o 
  -3   5   9       12.81       11.51      0.98 o 
  -2   5   9        2.38        1.42      0.67 o 
  -1   5   9       42.00       35.65      1.27 o 
   0   5   9       14.28       13.64      0.97 o 
   1   5   9       13.59       15.83      0.76 o 
   2   5   9        0.83        1.72      0.55 o 
   3   5   9        4.08        2.71      2.97 o 
   4   5   9       14.56       17.82      2.24 o 
   5   5   9       79.55       75.59      1.64 o 
   6   5   9       72.63       67.71      2.31 o 
   7   5   9       29.11       31.11      1.83 o 
   8   5   9       11.46       11.22      1.32 o 
   9   5   9        1.70        2.85      1.17 o 
  -6   6   9        0.75       -0.17      1.31 o 
  -5   6   9       12.73       11.20      1.94 o 
  -4   6   9        0.32        1.92      0.95 o 
  -3   6   9       50.66       44.50      1.71 o 
  -2   6   9       30.52       31.19      2.06 o 
  -1   6   9      210.61      210.34      2.71 o 
   0   6   9       48.41       49.32      1.89 o 
   1   6   9       28.64       26.87      1.14 o 
   2   6   9        0.07        0.10      0.54 o 
   3   6   9       76.23       86.57      2.60 o 
   4   6   9      155.74      146.06      5.17 o 
   5   6   9      450.62      442.30      6.32 o 
   6   6   9      141.83      137.34      2.90 o 
   7   6   9        1.55        2.61      1.09 o 
   8   6   9        4.78        4.21      1.05 o 
   9   6   9        7.16        8.68      2.96 o 
  -6   7   9        0.23       -0.57      1.29 o 
  -5   7   9        7.22       12.91      2.72 o 
  -4   7   9       16.26       18.38      1.52 o 
  -3   7   9        0.24       -0.17      0.77 o 
  -2   7   9       17.85       18.10      1.13 o 
  -1   7   9        3.48        2.80      0.83 o 
   0   7   9       14.95       15.52      1.01 o 
   1   7   9       39.02       37.16      1.81 o 
   2   7   9        4.08        5.39      2.40 o 
   3   7   9       20.68       17.23      1.37 o 
   4   7   9      198.82      197.09      3.62 o 
   5   7   9       85.98       80.37      3.67 o 
   6   7   9       19.13       19.36      1.23 o 
   7   7   9        0.26        1.80      1.04 o 
   8   7   9        1.82        2.48      1.09 o 
   9   7   9        0.34        3.37      1.99 o 
  10   7   9        0.40        9.68      3.96 o 
  -5   8   9        4.36        2.66      1.80 o 
  -4   8   9        4.45        3.75      1.31 o 
  -3   8   9       38.29       32.57      2.49 o 
  -2   8   9        5.73        5.66      1.06 o 
  -1   8   9       11.84        9.25      2.21 o 
   0   8   9        4.58        2.63      0.78 o 
   1   8   9        0.09       -0.62      0.62 o 
   2   8   9        2.48        0.40      0.73 o 
   3   8   9      143.64      123.60      2.91 o 
   4   8   9       13.89       13.97      1.32 o 
   5   8   9       18.81       18.63      1.30 o 
   6   8   9        1.01        1.84      0.76 o 
   7   8   9       11.17       11.76      1.00 o 
   8   8   9        1.08        1.21      1.60 o 
   9   8   9        5.08        8.13      3.21 o 
  -5   9   9        0.11       -0.20      1.68 o 
  -4   9   9        6.51        9.92      2.21 o 
  -3   9   9        6.39        3.14      1.31 o 
  -2   9   9        2.92        2.29      1.19 o 
  -1   9   9       24.61       25.94      1.78 o 
   0   9   9        7.70        9.39      1.08 o 
   1   9   9        1.86        1.58      0.74 o 
   2   9   9        6.95        4.85      1.10 o 
   3   9   9        0.31        0.92      0.87 o 
   4   9   9      128.18      114.37      2.89 o 
   5   9   9       58.69       54.73      2.03 o 
   6   9   9        6.22        6.18      0.99 o 
   7   9   9       16.72       18.84      4.89 o 
   8   9   9        0.80        2.69      1.80 o 
   9   9   9        1.09        7.61      4.28 o 
  -4  10   9        9.22       12.46      2.30 o 
  -3  10   9       15.22       13.64      1.67 o 
  -2  10   9        0.37       -0.11      1.16 o 
  -1  10   9        9.14        7.50      1.35 o 
   0  10   9        0.38        0.19      0.92 o 
   1  10   9       16.55       17.84      1.25 o 
   2  10   9       57.87       55.65      3.06 o 
   3  10   9       14.85       13.79      1.55 o 
   4  10   9        7.06        9.46      1.25 o 
   5  10   9       30.80       27.08      5.14 o 
   6  10   9        0.03       -0.08      0.97 o 
   7  10   9        2.65        4.07      1.46 o 
   8  10   9        1.00        1.64      0.89 o 
   9  10   9        3.20        6.50      4.09 o 
  -3  11   9        1.00        0.01      3.68 o 
  -2  11   9        5.09        4.35      1.47 o 
  -1  11   9       34.02       31.59      2.06 o 
   0  11   9        0.19        1.09      1.28 o 
   1  11   9        0.04       -0.30      0.75 o 
   2  11   9        1.51        1.33      1.02 o 
   3  11   9        8.83        6.99      1.62 o 
   4  11   9       15.24       13.57      2.08 o 
   5  11   9       10.96        6.53      1.49 o 
   6  11   9       33.85       35.57      2.43 o 
   7  11   9        0.42        2.38      1.17 o 
   8  11   9        0.75        1.48      1.52 o 
   9  11   9        2.88       12.29      4.98 o 
  -2  12   9        0.71       -0.52      1.40 o 
  -1  12   9        4.95        3.84      1.37 o 
   0  12   9       21.88       21.16      1.82 o 
   1  12   9        9.95       12.83      1.43 o 
   2  12   9        5.24        6.27      1.31 o 
   3  12   9        3.68        3.04      2.07 o 
   4  12   9        0.00       -0.77      1.27 o 
   5  12   9        4.68        3.83      1.83 o 
   6  12   9        3.14        2.59      2.25 o 
   7  12   9       16.85       17.94      2.04 o 
   8  12   9        7.78        9.13      1.71 o 
  -1  13   9        0.76        0.63      1.34 o 
   0  13   9        0.00       -1.77      1.88 o 
   1  13   9        0.04       -1.04      1.04 o 
   2  13   9        3.15        3.99      1.75 o 
   3  13   9        1.35        4.32      1.91 o 
   4  13   9        4.24        4.26      1.83 o 
   5  13   9        0.05        0.89      3.81 o 
   6  13   9       22.73       28.52      5.79 o 
   7  13   9        3.30        2.98      3.85 o 
   0  14   9        5.71        4.38      1.57 o 
   1  14   9        1.13       -3.14      3.14 o 
   2  14   9        6.65        4.58      3.32 o 
   3  14   9        0.07        0.61      3.16 o 
   4  14   9        2.72        7.37      1.80 o 
   5  14   9        0.27        0.87      1.80 o 
   6  14   9       10.31       11.81      3.06 o 
  -3 -11  10        0.34        2.96      2.60 o 
  -2 -11  10        4.47        5.33      1.55 o 
  -1 -11  10        1.11       -0.43      1.47 o 
   0 -11  10        0.03       -0.90      1.41 o 
  -4 -10  10       16.38       16.16      2.25 o 
  -3 -10  10        4.30        5.67      2.52 o 
  -2 -10  10        0.67       -1.26      1.26 o 
  -1 -10  10        3.69        2.04      1.68 o 
   0 -10  10        7.51       11.22      1.85 o 
   1 -10  10        1.22        2.17      2.13 o 
   2 -10  10       16.30       16.60      6.87 o 
  -5  -9  10        5.36        3.09      1.70 o 
  -4  -9  10        1.50        2.37      1.44 o 
  -3  -9  10        1.52        2.01      1.53 o 
  -2  -9  10        0.78       -0.70      1.21 o 
  -1  -9  10        4.94        3.62      2.18 o 
   0  -9  10        2.67        1.45      1.43 o 
   1  -9  10        4.39        5.42      1.63 o 
   2  -9  10       11.93       11.89      2.28 o 
   3  -9  10       12.02        8.29      1.67 o 
   4  -9  10        0.13        0.68      1.77 o 
  -6  -8  10        0.01       -1.12      1.76 o 
  -5  -8  10        0.01        1.27      2.00 o 
  -4  -8  10        3.45        3.37      1.35 o 
  -3  -8  10        4.62        7.18      1.61 o 
  -2  -8  10        0.08        0.22      1.72 o 
  -1  -8  10       32.04       31.61      2.15 o 
   0  -8  10       10.06       11.96      1.68 o 
   1  -8  10        8.34       10.38      1.62 o 
   2  -8  10       12.46       10.53      1.08 o 
   3  -8  10       27.89       28.72      2.63 o 
   4  -8  10       17.45       19.27      1.66 o 
   5  -8  10       19.58       18.60      1.78 o 
  -6  -7  10        0.85       -2.10      3.46 o 
  -5  -7  10        9.16        7.67      1.92 o 
  -4  -7  10       10.19       11.03      1.50 o 
  -3  -7  10        4.91        6.39      1.51 o 
  -2  -7  10       13.97       11.57      1.27 o 
  -1  -7  10       22.20       19.78      1.75 o 
   0  -7  10       20.38       19.49      1.76 o 
   1  -7  10       52.15       56.35      2.24 o 
   2  -7  10       21.23       25.84      1.88 o 
   3  -7  10       10.53       13.79      1.17 o 
   4  -7  10       10.43        9.48      1.29 o 
   5  -7  10        2.09        1.99      1.29 o 
   6  -7  10        5.11        9.14      2.68 o 
  -7  -6  10        1.31        2.01      2.13 o 
  -6  -6  10       22.36       27.28      2.83 o 
  -5  -6  10        5.03        9.29      1.64 o 
  -4  -6  10        1.70        1.24      1.29 o 
  -3  -6  10        0.01        0.19      0.70 o 
  -2  -6  10       51.56       57.23      2.21 o 
  -1  -6  10        8.31        6.38      1.47 o 
   0  -6  10      179.76      175.44      4.14 o 
   1  -6  10       64.23       66.86      1.94 o 
   2  -6  10       18.42       18.82      1.04 o 
   3  -6  10        0.69        1.91      0.74 o 
   4  -6  10       12.27       11.72      1.87 o 
   5  -6  10        2.54        2.37      0.98 o 
   6  -6  10       13.82       12.52      1.68 o 
  -7  -5  10        0.03        0.85      2.10 o 
  -6  -5  10        0.00       -2.90      2.90 o 
  -5  -5  10       14.23       18.58      2.27 o 
  -4  -5  10       14.01       12.85      1.46 o 
  -3  -5  10        8.14        9.21      0.92 o 
  -2  -5  10        1.04        2.37      0.77 o 
  -1  -5  10       12.55       10.75      1.14 o 
   0  -5  10        5.91        6.06      2.08 o 
   1  -5  10      147.52      142.44      2.42 o 
   2  -5  10       32.81       30.37      1.37 o 
   3  -5  10       28.10       26.56      1.38 o 
   4  -5  10        8.09       10.18      1.30 o 
   5  -5  10        0.01       -0.03      0.79 o 
   6  -5  10       23.06       16.72      1.53 o 
   7  -5  10        5.46        4.89      1.23 o 
  -7  -4  10        0.69        1.92      1.69 o 
  -6  -4  10       25.83       21.96      2.53 o 
  -5  -4  10        8.98       11.97      2.83 o 
  -4  -4  10        4.86        4.49      1.17 o 
  -3  -4  10        9.28        7.94      0.87 o 
  -2  -4  10        1.08       -0.70      0.70 o 
  -1  -4  10        0.15       -0.10      0.71 o 
   0  -4  10       98.67       86.36      2.80 o 
   1  -4  10        2.52        2.06      0.59 o 
   2  -4  10       19.99       20.25      0.96 o 
   3  -4  10        8.73        9.65      1.08 o 
   4  -4  10        2.69        3.62      0.87 o 
   5  -4  10        2.05        4.82      0.95 o 
   6  -4  10        3.59        2.16      0.94 o 
   7  -4  10        0.21       -0.41      0.95 o 
  -7  -3  10        6.64        7.88      2.00 o 
  -6  -3  10        6.08        6.95      1.76 o 
  -5  -3  10       11.39       11.12      3.86 o 
  -4  -3  10       83.52       89.53      2.72 o 
  -3  -3  10        0.98        1.28      0.65 o 
  -2  -3  10       19.34       12.63      1.10 o 
  -1  -3  10        7.12        8.74      0.73 o 
   0  -3  10       25.81       28.02      1.13 o 
   1  -3  10        0.12        0.26      0.48 o 
   2  -3  10      787.26      749.84      7.52 o 
   3  -3  10       91.96       89.55      2.28 o 
   4  -3  10       60.12       51.71      1.84 o 
   5  -3  10        9.65        9.00      1.08 o 
   6  -3  10        0.37       -0.37      0.72 o 
   7  -3  10        9.25        8.50      1.18 o 
   8  -3  10        3.65        5.72      1.16 o 
  -7  -2  10        6.65        4.11      1.74 o 
  -6  -2  10        0.46        0.99      3.10 o 
  -5  -2  10       15.23       13.76      2.02 o 
  -4  -2  10       22.48       22.79      1.83 o 
  -3  -2  10       45.85       43.33      1.38 o 
  -2  -2  10       15.58       18.74      0.98 o 
  -1  -2  10       13.95       17.45      0.89 o 
   0  -2  10       22.00       20.75      0.96 o 
   1  -2  10       39.29       42.89      1.38 o 
   2  -2  10      105.76      107.08      1.93 o 
   3  -2  10      110.71      105.76      2.41 o 
   4  -2  10       89.58       88.90      2.26 o 
   5  -2  10       12.51       10.87      1.06 o 
   6  -2  10        5.25        5.13      0.88 o 
   7  -2  10        8.05        5.93      1.00 o 
   8  -2  10        3.24        1.90      0.93 o 
  -7  -1  10        0.84        0.08      2.54 o 
  -6  -1  10       25.98       24.60      2.39 o 
  -5  -1  10        7.98        4.26      1.54 o 
  -4  -1  10       53.37       49.25      3.00 o 
  -3  -1  10       39.23       33.33      1.35 o 
  -2  -1  10        2.01        1.73      0.61 o 
  -1  -1  10        3.80        4.85      0.58 o 
   0  -1  10        1.15        2.79      0.47 o 
   1  -1  10      121.96      123.71      1.95 o 
   2  -1  10       45.22       40.07      1.30 o 
   3  -1  10       21.83       25.14      1.58 o 
   4  -1  10        5.38        7.92      0.90 o 
   5  -1  10        0.77        1.33      0.63 o 
   6  -1  10       11.06       12.54      1.09 o 
   7  -1  10        3.90        2.36      0.80 o 
   8  -1  10        6.08        4.85      0.94 o 
   9  -1  10       24.40       23.70      3.25 o 
  -7   0  10        2.58        1.38      1.74 o 
  -6   0  10        0.62        1.90      1.43 o 
  -5   0  10        2.44        2.04      1.15 o 
  -4   0  10       34.02       37.04      1.81 o 
  -3   0  10      185.93      183.21      2.97 o 
  -2   0  10      124.32      120.88      2.00 o 
  -1   0  10       10.84       12.43      0.70 o 
   0   0  10       12.15        9.35      0.68 o 
   1   0  10       55.88       52.41      1.15 o 
   2   0  10       33.49       30.61      1.28 o 
   3   0  10      118.75      110.94      2.95 o 
   4   0  10       28.67       24.89      1.28 o 
   5   0  10        3.17        1.96      0.63 o 
   6   0  10        7.51        5.54      0.83 o 
   7   0  10        1.29        1.60      0.71 o 
   8   0  10        0.03        0.09      0.61 o 
   9   0  10       11.90       12.80      1.77 o 
  -7   1  10        0.04        1.26      1.59 o 
  -6   1  10       31.41       32.50      2.84 o 
  -5   1  10       44.83       45.28      2.34 o 
  -4   1  10        3.51        2.39      1.30 o 
  -3   1  10      256.44      234.77      4.88 o 
  -2   1  10      139.05      120.85      2.34 o 
  -1   1  10        2.63        1.19      0.42 o 
   0   1  10      192.13      193.87      2.39 o 
   1   1  10        7.79       11.29      0.78 o 
   2   1  10       14.79       18.03      1.34 o 
   3   1  10        8.82        8.89      1.04 o 
   4   1  10      475.32      456.30      8.17 o 
   5   1  10       21.01       15.76      1.05 o 
   6   1  10       10.12        7.90      0.82 o 
   7   1  10       14.89       11.95      1.06 o 
   8   1  10       37.38       39.02      2.44 o 
   9   1  10        4.66        3.45      1.63 o 
  -7   2  10        0.02        0.76      1.27 o 
  -6   2  10        0.00        1.79      1.57 o 
  -5   2  10       17.21       15.55      1.66 o 
  -4   2  10       36.27       32.51      1.73 o 
  -3   2  10        0.28        0.06      0.66 o 
  -2   2  10        8.98       11.12      0.94 o 
  -1   2  10       65.29       61.51      1.37 o 
   0   2  10        8.33       10.57      0.63 o 
   1   2  10      418.05      450.60      4.13 o 
   2   2  10      266.80      265.14      3.43 o 
   3   2  10        6.47        5.44      1.06 o 
   4   2  10        3.73        4.04      1.29 o 
   5   2  10       15.28       13.81      0.96 o 
   6   2  10       46.49       40.30      1.37 o 
   7   2  10        0.05        0.38      0.55 o 
   8   2  10        1.88        2.96      1.62 o 
   9   2  10        2.46        3.06      1.66 o 
  -7   3  10        5.25       11.52      1.58 o 
  -6   3  10       11.32       12.44      1.96 o 
  -5   3  10        7.75        6.31      1.85 o 
  -4   3  10       26.03       27.90      1.71 o 
  -3   3  10        0.01        0.81      1.02 o 
  -2   3  10       43.31       44.76      1.58 o 
  -1   3  10      401.31      374.82      4.03 o 
   0   3  10       32.97       32.63      1.10 o 
   1   3  10       10.66       10.57      0.57 o 
   2   3  10      242.44      249.74      3.57 o 
   3   3  10        6.99        6.76      0.72 o 
   4   3  10        5.36        7.09      1.02 o 
   5   3  10      350.68      325.72      4.82 o 
   6   3  10      102.32       98.51      2.09 o 
   7   3  10       29.34       33.39      1.94 o 
   8   3  10       13.09       16.80      2.21 o 
   9   3  10       21.78       20.43      2.01 o 
  -7   4  10        2.01        3.28      1.50 o 
  -6   4  10        0.73        1.65      1.14 o 
  -5   4  10        0.03        1.28      0.98 o 
  -4   4  10       57.06       56.85      2.36 o 
  -3   4  10      106.39      113.65      2.72 o 
  -2   4  10       13.29       13.45      1.03 o 
  -1   4  10      125.97      129.03      2.23 o 
   0   4  10       81.06       76.60      1.97 o 
   1   4  10        9.58       12.76      0.77 o 
   2   4  10      205.37      217.94      4.00 o 
   3   4  10      741.38      756.02     10.70 o 
   4   4  10        9.23        7.87      1.84 o 
   5   4  10      107.25      102.42      2.58 o 
   6   4  10       49.09       45.97      1.47 o 
   7   4  10        3.63        4.27      0.98 o 
   8   4  10       17.81       19.61      1.66 o 
   9   4  10       20.36       22.04      2.07 o 
  10   4  10        9.50       12.10      1.77 o 
  -6   5  10        7.01        7.58      1.60 o 
  -5   5  10        0.37        0.76      1.15 o 
  -4   5  10       30.31       33.35      1.71 o 
  -3   5  10       15.29       16.43      1.04 o 
  -2   5  10       15.06       15.66      1.04 o 
  -1   5  10      211.67      216.94      2.98 o 
   0   5  10        6.86        8.34      1.16 o 
   1   5  10        8.55        9.15      0.81 o 
   2   5  10      111.29      115.39      2.41 o 
   3   5  10        2.32        1.62      0.82 o 
   4   5  10       68.72       64.30      2.42 o 
   5   5  10       42.33       39.30      2.09 o 
   6   5  10       26.58       28.40      1.38 o 
   7   5  10        0.34        0.24      0.80 o 
   8   5  10       13.85       17.51      1.59 o 
   9   5  10        2.44        2.74      1.18 o 
  10   5  10        4.75        7.27      1.56 o 
  -6   6  10       15.94       22.46      2.61 o 
  -5   6  10        1.86       -0.63      1.76 o 
  -4   6  10       30.99       30.12      1.83 o 
  -3   6  10       50.89       53.36      1.81 o 
  -2   6  10        4.65        5.89      0.89 o 
  -1   6  10        0.77       -0.23      0.83 o 
   0   6  10      124.09      124.04      2.66 o 
   1   6  10       10.73       11.36      0.84 o 
   2   6  10        6.70        7.47      0.89 o 
   3   6  10      195.71      192.29      4.66 o 
   4   6  10       73.74       77.92      2.36 o 
   5   6  10       37.46       38.09      1.93 o 
   6   6  10        0.03       -0.02      0.63 o 
   7   6  10       12.86       13.38      1.69 o 
   8   6  10        1.47        4.16      1.26 o 
   9   6  10       14.39       17.74      1.93 o 
  10   6  10        5.30        8.20      2.61 o 
  -5   7  10        5.07        6.77      1.57 o 
  -4   7  10        0.92        0.98      1.09 o 
  -3   7  10       42.26       40.77      1.96 o 
  -2   7  10        5.14        3.40      0.94 o 
  -1   7  10       63.78       59.96      2.38 o 
   0   7  10        6.44        6.80      0.82 o 
   1   7  10       42.77       48.72      1.42 o 
   2   7  10        0.05        0.21      0.54 o 
   3   7  10        5.83        4.37      0.78 o 
   4   7  10        0.19       -0.64      0.64 o 
   5   7  10      204.65      192.03      3.63 o 
   6   7  10       51.35       52.20      1.82 o 
   7   7  10        0.10       -0.32      0.63 o 
   8   7  10        0.60        2.26      1.15 o 
   9   7  10        0.04        3.20      1.89 o 
  -5   8  10        5.24        6.00      2.07 o 
  -4   8  10        0.56        0.21      1.17 o 
  -3   8  10        0.08       -0.24      1.39 o 
  -2   8  10       98.02       91.68      3.00 o 
  -1   8  10       12.34       11.20      1.34 o 
   1   8  10       64.92       64.46      1.95 o 
   2   8  10       10.43       11.18      1.33 o 
   3   8  10       90.84       94.67      2.86 o 
   4   8  10       62.51       57.52      2.08 o 
   5   8  10       63.60       58.48      2.01 o 
   6   8  10       23.89       25.03      1.51 o 
   7   8  10       32.75       33.27      1.56 o 
   8   8  10       23.84       25.50      3.19 o 
   9   8  10        5.06       10.24      2.41 o 
  -4   9  10        1.65        0.98      1.36 o 
  -3   9  10        7.93        8.87      1.55 o 
  -2   9  10        9.68        8.07      1.43 o 
  -1   9  10       39.26       41.65      2.66 o 
   0   9  10        2.17       -0.22      1.07 o 
   1   9  10        2.65        3.53      0.83 o 
   2   9  10       15.75       11.69      1.36 o 
   3   9  10        7.08        4.52      1.06 o 
   4   9  10        1.31        1.85      0.94 o 
   5   9  10       76.89       77.59      2.44 o 
   6   9  10        0.08        0.72      0.81 o 
   7   9  10       12.66       14.56      1.97 o 
   8   9  10        3.89        4.57      2.10 o 
   9   9  10        0.25        2.50      1.92 o 
  -4  10  10        5.68        7.17      3.93 o 
  -3  10  10        3.24        3.01      1.39 o 
  -2  10  10       42.20       33.29      5.00 o 
  -1  10  10        0.22       -0.88      1.09 o 
   0  10  10        8.09        6.68      1.16 o 
   1  10  10       15.85       16.77      1.19 o 
   2  10  10       14.17       16.20      1.45 o 
   3  10  10       20.99       21.67      2.86 o 
   4  10  10       53.02       47.61      2.19 o 
   5  10  10        5.63        3.97      1.08 o 
   6  10  10        0.30       -0.66      0.94 o 
   7  10  10        1.39        1.38      1.34 o 
   8  10  10        2.94        5.30      1.33 o 
   9  10  10        0.00        6.33      2.33 o 
  -3  11  10        3.06        2.90      1.81 o 
  -2  11  10       13.11       13.20      1.86 o 
  -1  11  10        4.63        3.18      1.33 o 
   0  11  10       10.69       11.20      1.49 o 
   1  11  10        0.67       -0.19      0.79 o 
   2  11  10        0.10       -0.83      0.97 o 
   3  11  10        0.99        1.23      1.17 o 
   4  11  10        5.68        2.66      1.16 o 
   5  11  10        0.09       -1.06      1.16 o 
   6  11  10        2.09        3.28      1.26 o 
   7  11  10        2.00        2.17      1.21 o 
   8  11  10        0.49       -0.64      1.03 o 
  -2  12  10        2.54        1.23      1.48 o 
  -1  12  10        0.32       -1.16      1.16 o 
   0  12  10       14.65       13.86      1.67 o 
   1  12  10        2.02        0.94      1.07 o 
   2  12  10        3.02        2.70      1.24 o 
   3  12  10        0.00        0.35      1.18 o 
   4  12  10        0.35        1.83      1.54 o 
   5  12  10        5.16        4.12      1.78 o 
   6  12  10       14.08       18.46      2.11 o 
   7  12  10        5.03        4.60      1.51 o 
   8  12  10        2.37        3.92      1.38 o 
  -1  13  10       13.47        6.80      2.38 o 
   0  13  10        0.18       -1.51      2.35 o 
   1  13  10        7.08        7.98      1.34 o 
   2  13  10        0.18       -1.58      1.74 o 
   3  13  10        4.07        4.48      2.00 o 
   4  13  10        3.97        6.06      2.86 o 
   5  13  10        0.08        0.14      1.62 o 
   6  13  10        5.91        8.72      2.45 o 
   7  13  10        2.69        2.73      1.74 o 
   1  14  10       12.03        3.93      3.47 o 
   2  14  10        2.57       -2.77      2.77 o 
   3  14  10        0.12        0.87      2.18 o 
   4  14  10        0.73        3.48      3.57 o 
   5  14  10       14.70       17.26      6.62 o 
   6  14  10       14.40       20.22      3.43 o 
  -3 -10  11        1.29        2.02      3.47 o 
  -2 -10  11        1.20        0.27      1.35 o 
  -1 -10  11        1.54        1.21      1.52 o 
   0 -10  11        5.57        7.35      1.81 o 
   1 -10  11        4.56        5.89      1.70 o 
  -5  -9  11        0.08        2.25      2.33 o 
  -4  -9  11        4.85        4.64      2.29 o 
  -3  -9  11        5.74        6.88      5.05 o 
  -2  -9  11        0.00       -1.01      1.29 o 
  -1  -9  11        0.72        1.75      1.63 o 
   0  -9  11        6.83        8.29      1.70 o 
   1  -9  11        2.05        1.37      1.46 o 
   2  -9  11        1.76        1.76      3.86 o 
   3  -9  11        8.52        6.90      2.21 o 
  -5  -8  11        1.11        0.90      1.50 o 
  -4  -8  11       20.58       24.11      2.34 o 
  -3  -8  11       27.53       34.02      3.21 o 
  -2  -8  11        0.10       -1.50      1.50 o 
  -1  -8  11       11.81       10.86      1.64 o 
   0  -8  11        0.59       -0.18      1.26 o 
   1  -8  11        6.19        7.19      1.53 o 
   2  -8  11       44.11       40.45      3.20 o 
   3  -8  11       49.86       50.47      2.92 o 
   4  -8  11        0.05        0.25      2.14 o 
  -6  -7  11        0.00       -1.39      4.87 o 
  -5  -7  11        0.00        0.25      1.38 o 
  -4  -7  11        0.46        3.92      2.26 o 
  -3  -7  11        3.22        4.00      1.52 o 
  -2  -7  11        9.92        8.45      1.45 o 
  -1  -7  11        5.28        3.99      1.30 o 
   0  -7  11       33.05       31.09      2.26 o 
   1  -7  11        1.44        0.73      1.24 o 
   2  -7  11        2.90        2.99      0.97 o 
   3  -7  11        2.50        2.26      0.89 o 
   4  -7  11        3.46        2.61      1.66 o 
   5  -7  11        1.41        1.40      1.08 o 
  -6  -6  11        3.36       -0.03      1.74 o 
  -5  -6  11        1.90        1.56      1.38 o 
  -4  -6  11        0.73        0.58      1.18 o 
  -3  -6  11        8.83        8.88      1.22 o 
  -2  -6  11       15.66       15.81      1.83 o 
  -1  -6  11        0.03       -1.07      1.07 o 
   0  -6  11       24.20       22.83      2.24 o 
   1  -6  11        0.65        0.88      0.92 o 
   2  -6  11       10.49        9.70      0.86 o 
   3  -6  11        2.64        1.79      0.76 o 
   4  -6  11       17.29       16.99      1.52 o 
   5  -6  11        2.72        2.15      1.03 o 
   6  -6  11        4.02        4.44      1.21 o 
  -7  -5  11        0.02        2.33      1.81 o 
  -6  -5  11        0.01       -1.40      1.40 o 
  -5  -5  11        2.78        0.67      1.60 o 
  -4  -5  11        0.10       -1.01      1.01 o 
  -3  -5  11       11.16       10.77      1.00 o 
  -2  -5  11        6.00        5.45      1.63 o 
  -1  -5  11        1.72        1.26      1.07 o 
   0  -5  11        0.98        1.75      1.08 o 
   1  -5  11        1.01        1.34      0.63 o 
   2  -5  11        1.04        1.17      0.58 o 
   3  -5  11        0.80        0.08      0.63 o 
   4  -5  11        5.84        3.91      1.06 o 
   5  -5  11        1.56        0.29      0.87 o 
   6  -5  11       21.21       22.22      1.72 o 
   7  -5  11        5.80        4.55      1.21 o 
  -7  -4  11        3.01        1.73      2.46 o 
  -6  -4  11       17.71       15.72      2.35 o 
  -5  -4  11       15.40       10.49      2.06 o 
  -4  -4  11        7.04        5.16      1.23 o 
  -3  -4  11        9.72        8.92      0.96 o 
  -2  -4  11       31.28       34.53      1.56 o 
  -1  -4  11       11.68       14.00      1.23 o 
   0  -4  11       50.44       50.71      1.69 o 
   1  -4  11      516.26      504.80      5.61 o 
   2  -4  11        1.89        2.91      0.59 o 
   3  -4  11        7.42        7.43      0.99 o 
   4  -4  11        0.01       -0.16      0.71 o 
   5  -4  11       15.41       13.41      1.36 o 
   6  -4  11        2.64        1.64      1.17 o 
   7  -4  11       42.09       49.59      3.03 o 
  -7  -3  11        2.62        4.69      2.76 o 
  -6  -3  11       14.49       13.80      4.10 o 
  -5  -3  11       57.22       64.18      3.44 o 
  -4  -3  11        1.63        2.61      1.22 o 
  -3  -3  11       28.49       24.61      1.25 o 
  -2  -3  11        0.64       -0.15      0.69 o 
  -1  -3  11       14.58       14.43      0.96 o 
   0  -3  11       64.55       72.74      2.15 o 
   1  -3  11       59.49       62.62      1.76 o 
   2  -3  11      165.02      161.63      2.41 o 
   3  -3  11       27.57       22.17      1.40 o 
   4  -3  11       24.55       24.11      1.68 o 
   5  -3  11        3.55        2.83      0.86 o 
   6  -3  11        4.82        6.59      1.07 o 
   7  -3  11        1.18       -0.92      0.92 o 
   8  -3  11       14.99       15.80      1.50 o 
  -7  -2  11        3.16        1.77      1.78 o 
  -6  -2  11        5.74        5.99      1.83 o 
  -5  -2  11        3.71        0.74      1.43 o 
  -4  -2  11       17.77       18.74      1.75 o 
  -3  -2  11       51.13       46.69      1.91 o 
  -2  -2  11       44.73       38.42      1.38 o 
  -1  -2  11       34.22       32.12      1.17 o 
   0  -2  11        3.03        3.77      0.58 o 
   1  -2  11      185.31      173.75      2.81 o 
   2  -2  11      224.64      205.55      2.77 o 
   3  -2  11       78.82       83.35      2.21 o 
   4  -2  11       44.33       39.49      1.77 o 
   5  -2  11        2.17        2.19      0.78 o 
   6  -2  11       10.91       13.52      1.26 o 
   7  -2  11        0.02        0.33      0.77 o 
   8  -2  11        0.69        0.16      0.97 o 
  -7  -1  11        6.58        5.06      1.84 o 
  -6  -1  11        1.09        1.06      1.63 o 
  -5  -1  11        1.08        3.71      1.78 o 
  -4  -1  11        1.76        4.25      1.55 o 
  -3  -1  11      121.34      129.35      2.49 o 
  -2  -1  11        6.16        9.82      0.85 o 
  -1  -1  11        1.22        1.03      0.50 o 
   0  -1  11       16.15       15.97      0.89 o 
   1  -1  11        2.05        3.11      0.64 o 
   2  -1  11       99.37       90.48      2.19 o 
   3  -1  11      728.19      690.50      8.68 o 
   4  -1  11       37.51       34.92      1.59 o 
   5  -1  11       27.92       28.12      1.69 o 
   6  -1  11        7.45        6.29      0.92 o 
   7  -1  11        0.47        1.50      0.77 o 
   8  -1  11        0.01        0.40      0.77 o 
  -7   0  11       17.84       17.55      6.09 o 
  -5   0  11        0.60        0.56      1.33 o 
  -4   0  11       31.13       30.01      1.55 o 
  -3   0  11       16.10       16.83      1.19 o 
  -2   0  11       37.04       39.50      1.31 o 
  -1   0  11      151.53      151.25      2.06 o 
   0   0  11        9.85       10.55      0.71 o 
   1   0  11       10.40        9.83      0.70 o 
   2   0  11       15.74       15.42      1.34 o 
   3   0  11      151.43      145.17      2.79 o 
   4   0  11      536.07      501.18      6.70 o 
   5   0  11        0.61        0.30      0.60 o 
   6   0  11       16.25       15.21      1.18 o 
   7   0  11        1.59        0.12      0.69 o 
   8   0  11       13.61       15.52      1.21 o 
   9   0  11        4.23        5.36      1.68 o 
  -7   1  11        0.01        0.52      1.51 o 
  -6   1  11        9.12       10.90      2.11 o 
  -5   1  11       25.93       26.83      2.02 o 
  -4   1  11        0.61       -0.39      1.43 o 
  -3   1  11      401.54      375.68      5.77 o 
  -2   1  11       23.31       23.13      1.22 o 
  -1   1  11       37.77       37.76      1.54 o 
   0   1  11      185.97      184.73      2.41 o 
   1   1  11      225.50      224.39      2.87 o 
   2   1  11        0.51        1.34      0.47 o 
   3   1  11       10.44       12.98      1.30 o 
   4   1  11       87.77       81.17      2.06 o 
   5   1  11        3.42        4.60      0.77 o 
   6   1  11        0.86        0.17      0.63 o 
   7   1  11        1.17        1.42      0.78 o 
   8   1  11        8.06        8.45      1.77 o 
   9   1  11       11.79       17.02      3.93 o 
  -7   2  11       17.08       16.57      2.43 o 
  -6   2  11        9.70        6.74      1.51 o 
  -5   2  11       11.49        9.79      1.98 o 
  -4   2  11        5.55        6.35      1.11 o 
  -3   2  11        5.97        4.44      0.84 o 
  -2   2  11        1.91        2.05      0.77 o 
  -1   2  11      772.43      775.58      7.30 o 
   0   2  11       97.20      101.22      2.05 o 
   1   2  11       22.89       20.80      1.00 o 
   2   2  11       13.95       15.54      0.85 o 
   3   2  11       52.76       50.76      1.91 o 
   4   2  11        5.67        3.78      0.62 o 
   5   2  11       70.68       81.17      1.99 o 
   6   2  11        5.14        4.76      0.90 o 
   7   2  11        2.04        1.03      0.69 o 
   8   2  11        3.04        3.25      1.37 o 
   9   2  11        1.30        1.75      1.19 o 
  -7   3  11        0.34        0.66      1.24 o 
  -6   3  11        0.58        0.99      1.32 o 
  -5   3  11        4.59        4.04      1.29 o 
  -4   3  11        8.59        7.71      1.21 o 
  -3   3  11        0.37        0.93      0.74 o 
  -2   3  11      712.04      706.48     12.74 o 
  -1   3  11       84.83       84.36      1.76 o 
   0   3  11       11.70       14.85      0.90 o 
   1   3  11       46.54       49.64      1.65 o 
   2   3  11       79.74       83.49      1.80 o 
   3   3  11       21.66       22.96      1.76 o 
   4   3  11        4.91        7.67      0.97 o 
   5   3  11      164.42      172.58      3.22 o 
   6   3  11        0.25        0.27      0.62 o 
   7   3  11       10.25        8.93      1.12 o 
   8   3  11        1.76        4.28      1.27 o 
   9   3  11        0.19        2.92      1.29 o 
  -6   4  11        3.14        6.43      1.61 o 
  -5   4  11        6.60       10.18      1.37 o 
  -4   4  11        0.59        0.27      0.92 o 
  -3   4  11        3.15        2.74      1.31 o 
  -2   4  11        5.62        4.18      0.98 o 
  -1   4  11      154.03      148.22      2.47 o 
   0   4  11      174.70      187.88      3.07 o 
   1   4  11       69.06       69.15      1.79 o 
   2   4  11       34.91       27.21      1.47 o 
   4   4  11        0.25       -0.62      0.89 o 
   6   4  11       24.36       23.99      1.23 o 
   7   4  11       20.99       20.85      1.03 o 
   8   4  11        3.35        4.16      1.13 o 
   9   4  11       24.89       28.60      2.34 o 
  -6   5  11        2.49        4.86      1.58 o 
  -5   5  11        6.51        9.85      1.43 o 
  -4   5  11        7.31        8.94      1.13 o 
  -3   5  11        1.82        1.24      0.69 o 
  -2   5  11       39.95       41.06      1.66 o 
  -1   5  11       63.02       66.32      2.08 o 
   0   5  11       93.18       99.69      2.17 o 
   1   5  11        8.95        8.24      0.83 o 
   2   5  11       18.84       16.87      1.12 o 
   3   5  11      100.29       97.62      2.67 o 
   4   5  11      359.69      340.23      5.95 o 
   5   5  11       16.66       16.33      1.31 o 
   6   5  11       28.67       31.00      1.68 o 
   7   5  11        6.01        8.83      1.25 o 
   8   5  11       14.00       13.03      1.54 o 
   9   5  11        7.12        6.03      1.44 o 
  -6   6  11       12.89       18.76      2.99 o 
  -5   6  11       13.74       16.62      3.11 o 
  -4   6  11        4.08        5.33      1.51 o 
  -3   6  11        1.36        0.61      0.88 o 
  -2   6  11       35.26       35.29      2.51 o 
  -1   6  11        0.25       -0.02      0.90 o 
   0   6  11       60.53       62.63      1.82 o 
   1   6  11       60.93       57.02      1.65 o 
   2   6  11        0.97        0.23      0.65 o 
   3   6  11      169.53      172.26      3.76 o 
   4   6  11        1.00        1.39      0.78 o 
   5   6  11       19.78       18.40      1.07 o 
   6   6  11        0.52        0.51      0.66 o 
   7   6  11      174.09      178.24      3.28 o 
   8   6  11        8.70        8.79      1.60 o 
   9   6  11        2.72        5.56      1.48 o 
  -5   7  11       29.71       36.27      4.53 o 
  -4   7  11        7.50        5.41      1.43 o 
  -3   7  11        0.90        0.37      0.91 o 
  -2   7  11        4.19        3.37      1.14 o 
  -1   7  11       24.11       20.48      1.57 o 
   0   7  11        6.04        4.90      0.81 o 
   1   7  11       35.15       38.33      2.10 o 
   2   7  11        5.15        6.20      0.94 o 
   3   7  11        0.25       -0.60      0.62 o 
   4   7  11       38.04       34.67      1.52 o 
   5   7  11        1.81        1.30      0.72 o 
   6   7  11       29.34       28.82      2.69 o 
   7   7  11        0.13        0.65      0.71 o 
   8   7  11        4.30        2.41      1.36 o 
   9   7  11        0.25        4.01      3.47 o 
  -5   8  11        5.66        8.41      1.83 o 
  -4   8  11        1.41        1.92      1.30 o 
  -3   8  11        1.48        6.95      2.90 o 
  -2   8  11        3.53        2.07      1.51 o 
  -1   8  11        8.80        6.99      1.80 o 
   0   8  11        0.01       -0.24      0.68 o 
   1   8  11       39.66       39.53      1.52 o 
   2   8  11      102.84      100.63      2.31 o 
   3   8  11       32.43       37.13      3.43 o 
   4   8  11        3.63        3.94      0.95 o 
   5   8  11       20.79       18.30      1.40 o 
   6   8  11       41.53       44.91      3.03 o 
   7   8  11       36.12       40.91      2.35 o 
   8   8  11       10.78       18.31      2.91 o 
   9   8  11       17.11       19.05      3.07 o 
  -4   9  11        1.80        2.88      2.04 o 
  -3   9  11        3.96        2.86      2.07 o 
  -2   9  11        2.39        2.03      1.26 o 
  -1   9  11        8.96        5.05      1.25 o 
   0   9  11       10.83        9.20      1.46 o 
   1   9  11       31.54       31.71      1.60 o 
   2   9  11       65.87       63.97      2.26 o 
   3   9  11        7.12        7.19      1.19 o 
   4   9  11        0.18       -0.70      0.94 o 
   5   9  11       10.30       11.57      1.28 o 
   6   9  11       41.95       44.08      1.97 o 
   7   9  11       12.76       13.12      1.47 o 
   8   9  11        4.76        6.52      2.37 o 
   9   9  11        0.40        3.48      2.32 o 
  -3  10  11        1.51        0.27      4.26 o 
  -2  10  11       16.05       15.70      2.42 o 
  -1  10  11       10.42        9.61      1.47 o 
   0  10  11        0.11       -1.00      1.03 o 
   1  10  11        2.63        1.69      0.87 o 
   2  10  11       34.03       36.99      2.02 o 
   3  10  11        9.55       10.16      1.42 o 
   4  10  11        3.42        1.72      1.04 o 
   5  10  11       21.08       20.73      2.30 o 
   6  10  11       33.87       40.64      2.73 o 
   7  10  11        6.92        7.30      1.39 o 
   8  10  11        1.30        1.30      0.91 o 
   9  10  11        1.91        5.84      4.10 o 
  -3  11  11        0.32        0.17      3.46 o 
  -2  11  11        2.02        0.52      1.52 o 
  -1  11  11       21.10       17.65      3.86 o 
   0  11  11        0.89        0.83      1.10 o 
   1  11  11        2.02        0.31      1.31 o 
   2  11  11       11.03       12.83      1.50 o 
   3  11  11        2.88        2.95      1.28 o 
   4  11  11        3.37        1.36      1.48 o 
   5  11  11        2.92        0.94      1.24 o 
   6  11  11       32.02       31.02      2.39 o 
   7  11  11        0.07        0.28      1.10 o 
   8  11  11       10.88       14.41      2.27 o 
  -2  12  11        3.96        2.25      1.81 o 
  -1  12  11        0.87        0.39      1.33 o 
   0  12  11       12.77        8.65      1.54 o 
   1  12  11        4.59        2.42      1.11 o 
   2  12  11        4.92        3.35      1.24 o 
   3  12  11        5.38        7.09      1.59 o 
   4  12  11        4.59        5.23      1.78 o 
   5  12  11        2.09        0.52      1.62 o 
   6  12  11       14.92       10.69      2.46 o 
   7  12  11        2.10        1.00      1.33 o 
   8  12  11       12.34       13.49      1.85 o 
   0  13  11        0.59       -1.22      1.22 o 
   1  13  11        4.86        3.70      2.16 o 
   2  13  11        0.25       -1.31      1.31 o 
   3  13  11        0.19       -0.22      1.95 o 
   4  13  11        1.74        1.60      3.26 o 
   5  13  11       15.43       16.10      2.58 o 
   6  13  11       57.13       59.71      3.77 o 
   7  13  11        2.37        0.56      2.39 o 
   1  14  11        0.08       -1.97      1.97 o 
   2  14  11        3.46       -0.06      3.25 o 
   3  14  11        0.32        3.01      2.88 o 
   4  14  11        0.80        3.20      2.00 o 
   5  14  11        0.90        2.77      2.04 o 
  -1 -10  12        0.00        0.73      1.52 o 
   0 -10  12        0.21       -1.25      1.38 o 
  -4  -9  12        0.12        0.52      2.24 o 
  -3  -9  12        2.27       -1.61      3.58 o 
  -2  -9  12        1.48        0.55      1.38 o 
  -1  -9  12        0.01       -0.51      1.39 o 
   0  -9  12        2.28        0.11      1.57 o 
   1  -9  12        0.19       -0.27      1.46 o 
   2  -9  12        6.12        6.10      2.16 o 
  -5  -8  12        3.24        3.78      1.84 o 
  -4  -8  12       12.38       18.78      2.78 o 
  -3  -8  12        4.51        4.36      2.25 o 
  -2  -8  12        1.17       -0.28      1.29 o 
  -1  -8  12        9.05       12.03      1.74 o 
   0  -8  12        0.30        0.27      1.40 o 
   1  -8  12        2.52        3.86      1.46 o 
   2  -8  12       21.30       20.69      2.63 o 
   3  -8  12        2.19        3.24      1.51 o 
   4  -8  12        3.40        0.29      1.74 o 
  -5  -7  12        1.74        0.41      1.45 o 
  -4  -7  12        0.68       -0.20      1.44 o 
  -3  -7  12       16.25       19.17      4.34 o 
  -2  -7  12        7.64        6.28      1.76 o 
  -1  -7  12        6.89        8.96      1.73 o 
   0  -7  12       12.99       11.86      1.67 o 
   1  -7  12        6.09        8.29      2.46 o 
   2  -7  12        0.03       -0.45      1.16 o 
   3  -7  12        1.12        2.30      1.30 o 
   4  -7  12       15.36       19.05      1.70 o 
   5  -7  12        1.29        2.32      1.17 o 
  -6  -6  12        1.23        1.78      2.38 o 
  -5  -6  12        0.00        0.65      1.50 o 
  -4  -6  12        0.06       -0.50      1.28 o 
  -3  -6  12       24.25       29.45      1.92 o 
  -2  -6  12        5.28        3.09      1.24 o 
  -1  -6  12        0.28       -0.97      1.11 o 
   0  -6  12        1.89        2.54      1.25 o 
   1  -6  12        3.93        5.02      1.13 o 
   2  -6  12       23.49       22.27      1.58 o 
   3  -6  12       33.42       35.64      1.75 o 
   4  -6  12        9.05       11.77      1.37 o 
   5  -6  12        7.08        6.76      1.28 o 
  -6  -5  12        8.53       11.08      2.47 o 
  -5  -5  12        0.13       -0.64      1.53 o 
  -4  -5  12        3.29        2.73      1.24 o 
  -3  -5  12        3.81        5.78      1.04 o 
  -2  -5  12        3.92        3.97      1.13 o 
  -1  -5  12        0.31        0.57      1.06 o 
   0  -5  12        8.99        9.58      3.09 o 
   1  -5  12        1.56        0.86      0.82 o 
   2  -5  12       15.41       15.78      0.94 o 
   3  -5  12       15.02       14.13      1.15 o 
   4  -5  12       40.87       47.98      2.06 o 
   5  -5  12        7.17        7.48      1.20 o 
   6  -5  12        0.22        0.31      0.98 o 
  -6  -4  12        0.42       -1.16      1.58 o 
  -5  -4  12        0.24        0.57      1.49 o 
  -4  -4  12        0.09       -0.75      1.08 o 
  -3  -4  12        0.92        0.77      0.78 o 
  -2  -4  12       76.45       67.52      2.94 o 
  -1  -4  12      178.63      168.37      4.82 o 
   0  -4  12        4.27        5.07      0.84 o 
   1  -4  12       79.43       81.96      2.07 o 
   2  -4  12        1.41        2.98      0.81 o 
   3  -4  12       12.18       12.70      1.24 o 
   4  -4  12        3.55        3.78      0.93 o 
   5  -4  12        8.83       15.40      1.43 o 
   6  -4  12       25.79       27.56      1.86 o 
   7  -4  12        5.45        6.45      1.23 o 
  -7  -3  12        0.77        0.61      2.02 o 
  -6  -3  12       36.30       46.23      3.50 o 
  -5  -3  12        1.93        3.38      1.70 o 
  -4  -3  12        3.88        4.25      1.40 o 
  -3  -3  12        2.39        3.59      0.82 o 
  -2  -3  12        7.24        4.89      0.89 o 
  -1  -3  12        0.36        1.42      0.83 o 
   0  -3  12      125.51      125.65      2.87 o 
   1  -3  12      157.85      160.88      2.82 o 
   2  -3  12        6.07        5.99      0.66 o 
   3  -3  12       43.21       39.70      1.80 o 
   4  -3  12       18.07       16.17      1.33 o 
   5  -3  12        6.74        5.49      1.01 o 
   6  -3  12        3.04        2.23      0.96 o 
   7  -3  12        0.57       -0.52      1.44 o 
  -7  -2  12        4.16        4.82      2.10 o 
  -6  -2  12        2.95        6.35      2.00 o 
  -5  -2  12        0.63       -1.36      1.36 o 
  -4  -2  12       14.25       15.73      1.81 o 
  -3  -2  12       16.95       15.53      1.14 o 
  -2  -2  12       29.63       26.21      1.23 o 
  -1  -2  12       34.59       35.51      1.36 o 
   0  -2  12       94.78       83.19      1.79 o 
   1  -2  12       70.52       73.77      1.84 o 
   2  -2  12       16.89       14.32      0.86 o 
   3  -2  12        3.83        4.13      0.86 o 
   4  -2  12       18.74       18.50      1.41 o 
   5  -2  12        4.12        2.74      0.83 o 
   6  -2  12        0.27       -0.01      0.79 o 
   7  -2  12        7.88        9.57      1.20 o 
   8  -2  12       13.99       16.45      1.49 o 
  -7  -1  12        0.42       -0.49      1.85 o 
  -6  -1  12        7.52        3.70      1.83 o 
  -5  -1  12       15.60       17.38      3.39 o 
  -4  -1  12       13.29       12.79      1.64 o 
  -3  -1  12       20.39       16.98      1.04 o 
  -2  -1  12        0.68        0.27      0.61 o 
  -1  -1  12       16.79       15.74      1.17 o 
   0  -1  12        3.34        2.79      0.62 o 
   1  -1  12      205.44      194.30      2.78 o 
   2  -1  12       20.11       18.73      1.20 o 
   3  -1  12       19.24       16.67      1.21 o 
   4  -1  12       10.80       11.96      1.12 o 
   5  -1  12        0.10       -0.19      0.66 o 
   6  -1  12        8.81        9.87      1.11 o 
   7  -1  12        2.44        4.05      1.00 o 
   8  -1  12        9.78       12.32      1.61 o 
  -7   0  12        3.91        6.92      2.10 o 
  -6   0  12       14.27       19.69      2.70 o 
  -5   0  12        5.10        6.56      4.23 o 
  -4   0  12        7.28        7.28      1.11 o 
  -3   0  12        8.18       10.50      0.92 o 
  -2   0  12        3.20        2.04      0.70 o 
  -1   0  12        7.88        6.92      0.70 o 
   0   0  12       63.38       60.18      1.50 o 
   1   0  12        6.57        7.24      0.70 o 
   2   0  12        0.06        0.18      0.51 o 
   3   0  12      295.22      285.67      5.09 o 
   4   0  12        3.98        1.80      0.73 o 
   5   0  12       65.25       63.98      2.00 o 
   6   0  12        2.07        1.71      0.73 o 
   7   0  12        8.97       10.83      1.13 o 
   8   0  12        0.07        0.20      0.86 o 
  -7   1  12        8.84        9.17      2.77 o 
  -6   1  12       12.34       14.32      2.27 o 
  -5   1  12        6.14        6.83      2.33 o 
  -4   1  12       11.17       10.75      1.30 o 
  -3   1  12       38.79       33.29      1.50 o 
  -2   1  12      163.90      162.31      3.28 o 
  -1   1  12      238.81      216.07      2.64 o 
   0   1  12      109.07      100.83      1.89 o 
   1   1  12       16.03       11.41      0.78 o 
   2   1  12        0.34        0.56      0.64 o 
   3   1  12        3.91        4.31      0.77 o 
   4   1  12      234.20      263.77      8.43 o 
   5   1  12       33.52       23.81      1.71 o 
   6   1  12       69.15       66.93      2.29 o 
   7   1  12       23.64       20.28      1.49 o 
   8   1  12        7.36        7.98      1.02 o 
   9   1  12        3.79        7.27      1.90 o 
  -6   2  12       50.73       47.71      3.44 o 
  -5   2  12        0.37        2.03      1.27 o 
  -4   2  12        0.39        1.85      0.99 o 
  -3   2  12       27.32       27.96      1.35 o 
  -2   2  12       84.87       84.74      2.14 o 
  -1   2  12       20.38       21.34      1.02 o 
   0   2  12      301.07      297.49      4.17 o 
   1   2  12      206.04      274.07     13.94 o 
   2   2  12        0.09       -0.47      0.47 o 
   3   2  12       26.64       26.94      1.61 o 
   4   2  12      282.36      245.42      4.76 o 
   5   2  12      143.11      131.90      2.87 o 
   6   2  12       35.02       37.89      1.71 o 
   7   2  12        9.40        9.62      1.04 o 
   8   2  12        8.73        6.70      1.47 o 
   9   2  12        1.11        2.00      1.33 o 
  -6   3  12        0.00       -0.24      1.29 o 
  -5   3  12        2.60        1.72      1.80 o 
  -4   3  12       12.68       11.35      1.33 o 
  -3   3  12        1.43        1.62      0.77 o 
  -2   3  12      141.80      151.63      2.98 o 
  -1   3  12       96.45      100.34      2.02 o 
   0   3  12      127.89      122.66      2.40 o 
   1   3  12       14.59       11.30      0.98 o 
   2   3  12        0.42        0.02      0.59 o 
   3   3  12        0.33        0.53      0.66 o 
   4   3  12       44.92       46.29      1.92 o 
   5   3  12      447.66      414.16      6.90 o 
   6   3  12        0.13       -0.63      0.63 o 
   7   3  12       17.65       18.03      1.15 o 
   8   3  12        2.60        3.01      1.21 o 
   9   3  12        0.50       -0.04      1.22 o 
  -6   4  12        1.25        3.13      1.30 o 
  -5   4  12        2.87        5.52      1.25 o 
  -4   4  12        0.96        2.24      1.06 o 
  -3   4  12        4.96        6.38      0.98 o 
  -2   4  12       10.94       11.34      1.04 o 
  -1   4  12        4.82        5.24      0.94 o 
   0   4  12      235.21      239.71      3.60 o 
   1   4  12       35.13       35.52      1.39 o 
   2   4  12       13.63       11.82      1.00 o 
   3   4  12       57.37       58.74      3.20 o 
   4   4  12       33.09       29.09      1.75 o 
   5   4  12        1.01       -0.14      0.71 o 
   6   4  12      138.76      132.42      2.96 o 
   7   4  12       11.77       11.64      1.54 o 
   8   4  12       61.82       67.09      3.69 o 
   9   4  12        0.13       -0.38      1.14 o 
  -6   5  12        0.49        1.11      1.45 o 
  -5   5  12       20.38       19.34      1.79 o 
  -4   5  12        8.32        9.67      1.19 o 
  -3   5  12        2.33        1.33      0.81 o 
  -2   5  12        9.75        9.41      1.08 o 
  -1   5  12      201.91      205.23      5.22 o 
   0   5  12      102.98       98.14      2.21 o 
   1   5  12       78.91       79.82      2.43 o 
   2   5  12       72.11       74.74      2.75 o 
   3   5  12        0.02        0.85      0.78 o 
   4   5  12      131.25      124.73      3.11 o 
   5   5  12        3.39        4.71      1.61 o 
   6   5  12       25.54       29.94      1.60 o 
   7   5  12       14.99       14.91      1.63 o 
   8   5  12        8.69       12.20      1.83 o 
   9   5  12        6.98        7.19      2.16 o 
  -5   6  12        0.19       -0.83      1.51 o 
  -4   6  12        0.10       -0.54      1.17 o 
  -3   6  12       16.60       16.90      1.36 o 
  -2   6  12        1.53        1.19      1.06 o 
  -1   6  12       35.84       30.99      1.81 o 
   0   6  12      333.80      331.82      4.63 o 
   1   6  12       49.12       50.73      1.62 o 
   2   6  12      138.85      142.13      2.99 o 
   3   6  12       47.28       45.39      2.03 o 
   4   6  12       13.35       12.11      1.34 o 
   5   6  12        2.53        1.83      1.19 o 
   6   6  12      171.74      158.23      2.79 o 
   7   6  12       11.72       10.97      1.26 o 
   8   6  12       10.65       10.34      1.75 o 
   9   6  12        0.44        3.33      1.43 o 
  -5   7  12       11.53       14.37      1.95 o 
  -4   7  12        0.02       -0.48      1.21 o 
  -3   7  12        0.45        0.16      1.64 o 
  -2   7  12        3.12        3.39      1.18 o 
  -1   7  12        0.58       -0.50      1.02 o 
   0   7  12       36.54       44.50      1.81 o 
   1   7  12        0.05        0.22      0.64 o 
   2   7  12        5.33        1.22      0.90 o 
   3   7  12       29.40       29.85      1.96 o 
   4   7  12       94.78       85.36      2.24 o 
   5   7  12        0.00       -0.16      0.58 o 
   6   7  12       39.17       45.24      2.11 o 
   7   7  12        1.27        1.83      0.81 o 
   8   7  12       40.75       43.09      4.25 o 
   9   7  12        2.96        5.20      1.61 o 
  -4   8  12        9.97       13.53      2.24 o 
  -3   8  12        2.68        1.09      1.23 o 
  -2   8  12        2.85        4.60      1.58 o 
  -1   8  12        6.11        6.99      1.44 o 
   0   8  12        0.78        0.98      0.98 o 
   1   8  12      146.15      152.19      3.32 o 
   2   8  12       12.27       14.05      1.13 o 
   3   8  12       27.44       27.98      1.64 o 
   4   8  12       32.62       32.51      2.01 o 
   5   8  12        0.67        0.79      0.82 o 
   6   8  12        1.01        1.92      0.87 o 
   7   8  12       54.33       52.02      2.04 o 
   8   8  12       39.50       40.59      2.89 o 
   9   8  12        0.38        4.27      2.04 o 
  -4   9  12        6.03        6.65      1.94 o 
  -3   9  12        0.24       -1.38      1.85 o 
  -2   9  12        2.10        1.87      1.31 o 
  -1   9  12        6.45        3.66      1.24 o 
   0   9  12        5.76        2.70      1.25 o 
   1   9  12        1.24        2.90      0.89 o 
   2   9  12       37.50       47.83      2.17 o 
   3   9  12        0.97        1.33      1.12 o 
   4   9  12        7.46       12.05      1.37 o 
   5   9  12       32.76       33.56      1.96 o 
   6   9  12       12.73       14.50      1.39 o 
   7   9  12        0.98        2.32      0.93 o 
   8   9  12        0.12        3.89      1.97 o 
   9   9  12        0.08        4.31      2.11 o 
  -3  10  12        0.28        0.73      2.73 o 
  -2  10  12        0.97        0.84      1.32 o 
  -1  10  12        0.36       -0.43      1.14 o 
   0  10  12       15.18       18.13      1.68 o 
   1  10  12        8.24        7.35      1.04 o 
   2  10  12       21.50       17.22      1.70 o 
   3  10  12       28.91       31.60      2.05 o 
   4  10  12        0.50       -0.77      0.94 o 
   5  10  12        0.41        0.25      0.96 o 
   6  10  12        7.74        9.80      1.27 o 
   7  10  12        1.15        0.19      1.06 o 
   8  10  12        3.88        6.65      1.96 o 
  -2  11  12       13.89       14.63      2.57 o 
  -1  11  12        5.58        5.96      1.47 o 
   0  11  12        2.98        2.09      1.24 o 
   1  11  12        0.94        1.71      0.95 o 
   2  11  12       31.01       25.77      1.85 o 
   3  11  12        1.53        3.51      1.41 o 
   4  11  12        0.00       -0.17      1.21 o 
   5  11  12        1.34        0.82      1.06 o 
   6  11  12        0.47        4.48      1.53 o 
   7  11  12        1.99        0.41      1.16 o 
   8  11  12        0.03        1.03      1.38 o 
  -1  12  12        0.25       -1.30      1.30 o 
   0  12  12        0.69       -0.57      1.24 o 
   1  12  12        0.15       -0.69      1.01 o 
   2  12  12        6.95        8.03      1.48 o 
   3  12  12       11.02       12.39      1.88 o 
   4  12  12        5.52        2.69      1.39 o 
   5  12  12        1.93        1.89      1.69 o 
   6  12  12        8.09        7.04      3.57 o 
   7  12  12        2.65        1.64      1.38 o 
   0  13  12        6.08        6.00      1.67 o 
   1  13  12        1.93        0.24      2.03 o 
   2  13  12        0.42       -0.23      1.33 o 
   3  13  12        0.17       -1.30      3.12 o 
   4  13  12        2.10       -0.36      1.67 o 
   5  13  12       17.35       20.86      4.14 o 
   6  13  12        3.14        4.01      1.80 o 
   2  14  12        0.52       -2.90      2.90 o 
   3  14  12        1.51        1.08      2.00 o 
   4  14  12        1.28       -1.03      3.52 o 
   5  14  12        5.22        7.09      4.81 o 
  -2  -9  13        7.90        5.85      1.89 o 
  -1  -9  13        2.87        4.45      2.00 o 
   0  -9  13        0.00       -0.55      1.36 o 
   1  -9  13        0.12       -1.35      1.35 o 
  -4  -8  13        2.47       -0.95      2.74 o 
  -3  -8  13        4.84        3.66      1.80 o 
  -2  -8  13        2.67        1.86      1.44 o 
  -1  -8  13        0.04        0.32      1.39 o 
   0  -8  13        0.43        1.49      1.78 o 
   1  -8  13        2.56        2.03      1.30 o 
   2  -8  13        0.44        1.06      1.82 o 
   3  -8  13        8.61        7.93      1.80 o 
  -5  -7  13        0.09       -1.83      1.83 o 
  -4  -7  13        0.98       -1.77      1.96 o 
  -3  -7  13        0.24        6.26      2.31 o 
  -2  -7  13        0.13       -1.44      1.47 o 
  -1  -7  13        4.57        4.68      1.45 o 
   0  -7  13        2.04        1.56      1.86 o 
   1  -7  13        0.59       -0.30      1.11 o 
   2  -7  13        1.17        2.00      1.75 o 
   3  -7  13       20.22       23.19      2.93 o 
   4  -7  13        0.01        1.18      1.75 o 
  -5  -6  13        1.14        2.92      1.76 o 
  -4  -6  13        2.95        3.31      1.55 o 
  -3  -6  13       26.49       37.46      4.96 o 
  -2  -6  13        0.99        0.94      1.21 o 
  -1  -6  13        1.20        1.74      1.27 o 
   0  -6  13        0.86        0.59      1.51 o 
   1  -6  13        0.02       -0.99      1.09 o 
   2  -6  13        5.05        3.44      1.79 o 
   3  -6  13       11.64        9.30      1.14 o 
   4  -6  13        0.79        3.25      1.09 o 
   5  -6  13        0.00       -0.79      0.94 o 
  -5  -5  13        0.70        1.11      1.62 o 
  -4  -5  13        0.71        2.13      1.38 o 
  -3  -5  13        6.29        4.68      1.07 o 
  -2  -5  13        0.34       -1.09      1.09 o 
  -1  -5  13       15.45       16.72      3.65 o 
   0  -5  13        0.94        1.36      1.14 o 
   1  -5  13        2.12        2.02      0.95 o 
   2  -5  13        6.58        5.00      0.91 o 
   3  -5  13        5.15        5.65      0.95 o 
   4  -5  13        1.87        1.41      0.99 o 
   5  -5  13        7.05        9.31      1.69 o 
   6  -5  13       17.65       18.05      2.48 o 
  -6  -4  13       20.51       21.87      2.91 o 
  -5  -4  13        6.60        5.36      2.47 o 
  -4  -4  13        1.90        1.73      1.21 o 
  -3  -4  13        0.45       -0.67      1.15 o 
  -2  -4  13       15.15       15.36      1.82 o 
  -1  -4  13       29.33       29.80      2.31 o 
   0  -4  13       16.81       15.82      1.36 o 
   1  -4  13       21.24       21.27      1.27 o 
   2  -4  13        8.74        9.97      1.46 o 
   3  -4  13        1.46        1.15      0.83 o 
   4  -4  13        5.28        4.58      1.02 o 
   5  -4  13       17.56       18.58      1.60 o 
   6  -4  13        2.94        4.73      1.20 o 
  -6  -3  13        0.99        3.95      1.95 o 
  -5  -3  13        1.39       -1.47      1.51 o 
  -4  -3  13        0.82       -0.38      1.30 o 
  -3  -3  13        0.43        0.23      0.79 o 
  -2  -3  13       25.79       24.86      1.77 o 
  -1  -3  13        0.00        0.03      0.92 o 
   0  -3  13       12.55       13.39      1.11 o 
   1  -3  13       29.90       31.59      1.43 o 
   2  -3  13       12.17       10.55      1.32 o 
   3  -3  13        0.56        0.72      0.76 o 
   4  -3  13        9.89       12.06      1.46 o 
   5  -3  13       78.25       78.60      2.48 o 
   6  -3  13        4.33        2.91      1.03 o 
   7  -3  13        3.55        4.30      1.13 o 
  -6  -2  13       16.23       17.42      2.63 o 
  -5  -2  13        0.35        2.91      1.67 o 
  -4  -2  13        0.01        1.60      1.28 o 
  -3  -2  13        8.63        7.23      1.12 o 
  -2  -2  13        3.68        3.68      0.89 o 
  -1  -2  13      196.43      196.48      3.30 o 
   0  -2  13       96.56       86.24      2.10 o 
   1  -2  13        6.18        6.99      0.86 o 
   2  -2  13       62.17       57.56      1.94 o 
   3  -2  13       10.29       10.53      1.17 o 
   4  -2  13       21.98       23.04      1.52 o 
   5  -2  13       62.87       69.68      3.06 o 
   6  -2  13        0.11       -0.54      0.81 o 
   7  -2  13        8.47        7.71      1.22 o 
  -6  -1  13        1.49        1.30      1.71 o 
  -5  -1  13        5.05        5.74      4.76 o 
  -4  -1  13        0.44        1.28      1.09 o 
  -3  -1  13        1.36        1.79      0.82 o 
  -2  -1  13        1.94        1.67      0.73 o 
  -1  -1  13        0.28       -0.01      0.75 o 
   0  -1  13       31.93       26.65      2.05 o 
   1  -1  13        6.81        6.81      0.76 o 
   2  -1  13        0.94        1.10      0.72 o 
   3  -1  13       58.87       60.58      2.28 o 
   4  -1  13        2.54        2.73      0.92 o 
   5  -1  13       41.58       39.25      1.85 o 
   6  -1  13       15.34       17.01      1.37 o 
   7  -1  13        0.19        0.20      0.87 o 
   8  -1  13        0.12       -0.88      0.88 o 
  -6   0  13        0.08        1.17      1.66 o 
  -5   0  13        3.39        6.38      1.85 o 
  -4   0  13        0.62        1.39      1.28 o 
  -3   0  13       11.44       11.32      1.06 o 
  -2   0  13        0.80        0.01      0.92 o 
  -1   0  13        1.64        3.81      1.03 o 
   0   0  13        1.46        1.72      0.63 o 
   1   0  13        9.68       13.06      1.10 o 
   2   0  13      117.12      108.59      2.27 o 
   3   0  13      107.42      104.59      2.85 o 
   4   0  13        2.60        0.32      0.70 o 
   5   0  13        7.53        7.41      0.99 o 
   6   0  13       15.67       16.95      1.51 o 
   7   0  13        2.16        1.42      0.93 o 
   8   0  13       27.13       29.99      1.98 o 
  -6   1  13        0.38        2.16      1.70 o 
  -5   1  13       22.17       27.15      4.51 o 
  -4   1  13        3.11        3.94      1.12 o 
  -3   1  13        9.56        9.71      1.02 o 
  -2   1  13        8.98        7.76      0.93 o 
  -1   1  13       11.27        9.89      1.04 o 
   0   1  13       31.26       26.62      1.31 o 
   1   1  13      187.39      176.39      2.64 o 
   2   1  13       75.47       71.37      1.82 o 
   3   1  13       36.51       33.94      1.86 o 
   4   1  13       10.38        7.68      1.49 o 
   5   1  13       25.98       19.93      1.52 o 
   6   1  13       13.50       14.47      1.38 o 
   7   1  13        3.45        3.43      0.97 o 
   8   1  13       22.37       21.52      3.60 o 
  -6   2  13        0.62        3.17      1.94 o 
  -5   2  13        1.66        0.54      1.40 o 
  -4   2  13        0.20        1.34      1.03 o 
  -3   2  13        3.70        5.12      0.91 o 
  -2   2  13        0.36        1.46      0.85 o 
  -1   2  13       34.88       30.15      2.18 o 
   0   2  13        7.35        8.35      0.91 o 
   1   2  13        0.63        2.76      0.60 o 
   2   2  13       35.39       31.94      1.87 o 
   3   2  13       25.91       28.00      2.09 o 
   4   2  13       28.38       27.03      1.81 o 
   5   2  13       51.12       49.34      1.85 o 
   6   2  13       25.87       21.00      1.43 o 
   7   2  13        0.86       -0.10      0.72 o 
   8   2  13        0.13        0.78      0.70 o 
   9   2  13        4.13        5.55      1.54 o 
  -6   3  13       11.83       11.72      2.22 o 
  -5   3  13       13.03       18.63      2.02 o 
  -4   3  13        9.16       10.52      1.48 o 
  -3   3  13        7.58        8.55      0.98 o 
  -2   3  13       72.95       67.91      2.18 o 
  -1   3  13       13.42       12.81      1.69 o 
   0   3  13      197.86      196.98      3.59 o 
   1   3  13      221.79      218.25      3.32 o 
   2   3  13        1.10        0.02      0.78 o 
   3   3  13       19.41       20.66      1.55 o 
   4   3  13        6.00        8.14      1.13 o 
   5   3  13       14.77       13.09      1.60 o 
   6   3  13        2.48        1.29      0.75 o 
   7   3  13        5.47        6.07      0.91 o 
   8   3  13       38.99       38.65      2.68 o 
   9   3  13        3.00        1.97      1.34 o 
  -5   4  13        2.78        4.66      2.18 o 
  -4   4  13       20.93       21.64      1.88 o 
  -3   4  13        9.06        9.94      1.38 o 
  -2   4  13       15.45       15.55      1.25 o 
  -1   4  13       72.36       68.25      2.48 o 
   0   4  13        4.57        3.82      0.79 o 
   1   4  13       76.09       72.97      1.83 o 
   2   4  13       27.57       26.78      1.44 o 
   3   4  13       15.65       16.96      1.80 o 
   4   4  13        1.33        1.00      0.82 o 
   5   4  13       87.66       89.74      2.72 o 
   6   4  13       21.09       25.28      1.71 o 
   7   4  13        9.34        9.80      1.08 o 
   8   4  13        5.04        3.91      1.37 o 
   9   4  13        6.03        5.85      1.54 o 
  -5   5  13        2.82        4.21      1.83 o 
  -4   5  13        0.45        2.86      2.89 o 
  -3   5  13        2.41        0.86      0.94 o 
  -2   5  13       21.42       22.14      1.68 o 
  -1   5  13        6.58        6.72      1.18 o 
   0   5  13       51.32       54.54      1.77 o 
   1   5  13       52.36       53.44      1.65 o 
   2   5  13      211.74      198.80      3.87 o 
   3   5  13       30.75       29.53      1.86 o 
   4   5  13        1.93        2.59      1.12 o 
   5   5  13        4.53        5.42      1.07 o 
   6   5  13      174.56      173.72      3.61 o 
   7   5  13       64.46       61.49      2.50 o 
   8   5  13       57.77       64.47      3.14 o 
   9   5  13        4.85        6.52      1.95 o 
  -5   6  13       10.99        8.24      2.53 o 
  -4   6  13        9.44        8.96      1.68 o 
  -3   6  13        8.05        5.65      1.31 o 
  -2   6  13        0.20       -1.21      1.28 o 
  -1   6  13       17.58       16.61      1.50 o 
   0   6  13       29.29       29.89      1.44 o 
   1   6  13       25.55       21.67      1.18 o 
   2   6  13        6.23        7.03      1.02 o 
   3   6  13      104.74      100.77      2.98 o 
   4   6  13      188.43      170.52      3.92 o 
   5   6  13        6.76        8.11      1.16 o 
   6   6  13       19.91       21.35      1.25 o 
   7   6  13       57.78       55.28      1.96 o 
   8   6  13        4.83        8.90      1.78 o 
   9   6  13       52.28       55.41      3.51 o 
  -4   7  13        0.02       -1.35      1.53 o 
  -3   7  13        1.55        2.07      2.72 o 
  -2   7  13        4.23        5.39      1.29 o 
  -1   7  13        8.03        5.44      1.15 o 
   0   7  13       11.30       12.22      1.54 o 
   1   7  13      232.78      234.22      3.67 o 
   2   7  13       71.38       74.00      2.54 o 
   3   7  13       11.23       11.52      1.37 o 
   4   7  13        7.73        7.95      1.25 o 
   5   7  13        0.79        0.65      0.67 o 
   6   7  13        0.01       -0.75      0.75 o 
   7   7  13       59.85       62.87      4.77 o 
   8   7  13       25.30       33.36      2.67 o 
   9   7  13        0.06        0.79      1.51 o 
  -4   8  13        3.46        3.49      1.87 o 
  -3   8  13        0.00       -0.37      1.22 o 
  -2   8  13        4.62        5.69      1.39 o 
  -1   8  13        0.13       -0.46      1.27 o 
   0   8  13       19.06       15.79      1.74 o 
   1   8  13       62.77       59.51      1.82 o 
   2   8  13      116.08      115.71      2.59 o 
   3   8  13        1.79        0.77      0.85 o 
   4   8  13        9.37       11.24      1.14 o 
   5   8  13       16.88       16.72      1.47 o 
   6   8  13        0.43        1.71      0.88 o 
   7   8  13       22.29       21.62      1.56 o 
   8   8  13       10.51       12.43      1.99 o 
   9   8  13        0.74        4.22      2.05 o 
  -3   9  13        0.01       -2.12      2.12 o 
  -2   9  13        3.94        2.55      1.37 o 
  -1   9  13        0.00       -1.13      1.19 o 
   0   9  13        0.67        0.19      1.32 o 
   1   9  13      112.71      126.27      2.64 o 
   2   9  13        0.84       -0.79      0.79 o 
   3   9  13       17.99       17.42      1.81 o 
   4   9  13       12.30       10.23      1.36 o 
   5   9  13        7.57        9.30      1.28 o 
   6   9  13       18.33       18.37      1.55 o 
   7   9  13        1.21        1.65      0.96 o 
   8   9  13        5.75        3.68      0.99 o 
  -3  10  13        5.41        2.21      1.84 o 
  -2  10  13        7.10        2.13      1.45 o 
  -1  10  13        1.62        1.40      1.26 o 
   0  10  13        0.45       -0.45      1.07 o 
   1  10  13       11.73       11.06      1.18 o 
   2  10  13       29.93       31.03      2.16 o 
   3  10  13       18.66       20.21      2.10 o 
   4  10  13        1.03        2.56      1.11 o 
   5  10  13        3.98        4.11      1.11 o 
   6  10  13        2.26        1.49      1.05 o 
   7  10  13        0.16        1.08      1.13 o 
   8  10  13        2.51        1.53      1.92 o 
  -2  11  13        5.21        5.33      1.48 o 
  -1  11  13        0.84       -1.41      1.41 o 
   0  11  13        1.42        1.36      1.26 o 
   1  11  13        0.95        1.22      1.07 o 
   2  11  13        1.29        1.31      1.31 o 
   3  11  13       31.50       30.68      2.43 o 
   4  11  13        1.80        1.24      1.26 o 
   5  11  13        6.63       10.31      1.52 o 
   6  11  13       13.23       13.94      1.86 o 
   7  11  13        0.00       -0.78      1.19 o 
   8  11  13        0.47        0.90      1.15 o 
  -1  12  13        0.07       -1.35      1.35 o 
   0  12  13        0.02       -2.24      2.53 o 
   1  12  13        6.49       -0.15      3.26 o 
   2  12  13        0.79        2.03      1.35 o 
   3  12  13        9.98       11.12      2.34 o 
   4  12  13       11.59       12.60      1.86 o 
   5  12  13       14.90       19.62      2.35 o 
   6  12  13        0.31       -0.10      1.45 o 
   7  12  13        0.03        0.39      2.17 o 
   1  13  13        4.79        3.04      2.33 o 
   2  13  13        9.31        8.86      2.06 o 
   3  13  13        0.39        1.73      1.66 o 
   4  13  13       21.48       26.43      3.11 o 
   5  13  13        2.37        2.59      1.85 o 
   6  13  13        0.99       -0.68      2.27 o 
  -2  -8  14       12.97       12.52      2.28 o 
  -1  -8  14        0.74       -0.34      1.63 o 
   0  -8  14        2.39        0.93      1.55 o 
   1  -8  14        1.96        1.65      1.38 o 
   2  -8  14        1.99       -0.13      1.85 o 
  -4  -7  14        0.04        2.86      2.21 o 
  -3  -7  14        2.90        0.99      2.13 o 
  -2  -7  14        0.39        0.72      1.39 o 
  -1  -7  14        0.00       -0.93      1.31 o 
   0  -7  14       18.48       22.53      1.96 o 
   1  -7  14        0.35       -1.32      1.32 o 
   2  -7  14        3.47        2.85      1.90 o 
   3  -7  14        0.75       -1.33      1.33 o 
  -4  -6  14       12.49       15.36      2.75 o 
  -3  -6  14        4.44        4.43      2.16 o 
  -2  -6  14        0.17        1.75      1.31 o 
  -1  -6  14       16.47       10.76      3.26 o 
   0  -6  14        0.33        0.47      1.12 o 
   1  -6  14        4.66        3.00      1.28 o 
   2  -6  14        0.18       -1.01      1.09 o 
   3  -6  14       10.79       12.90      1.83 o 
   4  -6  14        4.48        4.30      1.22 o 
  -5  -5  14        1.73        2.75      2.29 o 
  -4  -5  14        0.09       -0.70      1.82 o 
  -3  -5  14       10.20        7.71      3.38 o 
  -2  -5  14        8.93        6.31      2.36 o 
  -1  -5  14        1.54        0.41      1.21 o 
   0  -5  14        4.19        4.34      1.18 o 
   1  -5  14        0.24       -0.23      1.07 o 
   2  -5  14        0.41        1.00      1.13 o 
   3  -5  14        2.40        1.50      0.92 o 
   4  -5  14       31.37       34.94      2.10 o 
   5  -5  14        0.67       -0.56      1.27 o 
  -5  -4  14        8.52       16.77      3.21 o 
  -4  -4  14        0.70        4.66      1.85 o 
  -3  -4  14        1.12        2.02      1.12 o 
  -2  -4  14        0.79        2.73      1.19 o 
  -1  -4  14       11.45        9.65      1.60 o 
   0  -4  14        6.22        6.12      1.31 o 
   1  -4  14       23.29       23.29      1.57 o 
   2  -4  14        4.57        4.07      0.99 o 
   3  -4  14       12.03       12.19      1.32 o 
   4  -4  14        0.14       -0.64      0.87 o 
   5  -4  14        8.02        9.24      1.37 o 
   6  -4  14        4.38        2.99      1.13 o 
  -5  -3  14        1.07        1.61      1.90 o 
  -4  -3  14        2.25        5.72      1.89 o 
  -3  -3  14        5.36        3.48      0.99 o 
  -2  -3  14       46.32       48.29      2.37 o 
  -1  -3  14        0.01        1.66      1.38 o 
   0  -3  14        3.73        6.78      1.07 o 
   1  -3  14        4.87        4.33      0.84 o 
   2  -3  14        0.65        0.85      0.80 o 
   3  -3  14        5.71        6.14      1.06 o 
   4  -3  14        8.21       11.64      1.26 o 
   5  -3  14        1.52        1.63      1.02 o 
   6  -3  14       16.43       20.09      1.68 o 
   7  -3  14        6.86        4.24      2.04 o 
  -6  -2  14        0.24        2.07      3.27 o 
  -5  -2  14        4.19        3.97      1.84 o 
  -4  -2  14        0.22       -0.01      1.30 o 
  -3  -2  14        0.56       -0.43      0.81 o 
  -1  -2  14        7.23        7.10      1.06 o 
   0  -2  14      103.31       93.94      3.17 o 
   1  -2  14        3.53        4.77      0.76 o 
   2  -2  14        2.80        2.78      0.86 o 
   3  -2  14       18.25       19.42      2.70 o 
   4  -2  14       24.84       28.09      1.70 o 
   5  -2  14        1.58        1.32      0.92 o 
   6  -2  14       37.83       40.65      3.63 o 
   7  -2  14       19.60       22.21      2.85 o 
  -6  -1  14        1.88        1.80      1.84 o 
  -5  -1  14        0.35        1.39      1.72 o 
  -4  -1  14        0.30        1.81      1.18 o 
  -3  -1  14        5.48        3.92      1.12 o 
  -2  -1  14        0.12        0.38      0.88 o 
  -1  -1  14        2.57        2.58      0.91 o 
   0  -1  14       25.12       26.72      2.29 o 
   1  -1  14       27.05       27.46      1.22 o 
   2  -1  14        2.20        2.44      0.72 o 
   3  -1  14       51.03       51.35      2.69 o 
   4  -1  14        0.04        0.31      0.76 o 
   5  -1  14        0.40       -0.36      0.76 o 
   6  -1  14       54.80       52.10      2.54 o 
   7  -1  14        7.62        9.80      1.39 o 
  -6   0  14        2.53        4.12      1.93 o 
  -5   0  14        0.80        1.97      1.66 o 
  -4   0  14        7.74        7.06      1.57 o 
  -3   0  14        2.01        1.95      0.92 o 
  -2   0  14       22.27       17.83      1.54 o 
  -1   0  14        4.38        3.54      1.24 o 
   0   0  14       45.22       43.43      1.75 o 
   1   0  14        6.82        7.92      0.81 o 
   2   0  14        4.26        4.19      0.76 o 
   3   0  14        8.36        9.25      1.08 o 
   4   0  14        9.94        5.86      1.33 o 
   5   0  14        0.36        0.62      0.84 o 
   6   0  14       21.58       22.76      1.77 o 
   7   0  14        0.24       -0.80      0.86 o 
   8   0  14        0.10        1.30      1.02 o 
  -6   1  14        0.88        4.51      3.04 o 
  -5   1  14       18.21       24.96      2.80 o 
  -4   1  14        6.94        4.99      1.62 o 
  -3   1  14        4.39        2.76      0.95 o 
  -2   1  14        0.47        1.65      1.07 o 
  -1   1  14        0.56       -0.25      0.75 o 
   0   1  14        1.40        1.17      0.62 o 
   1   1  14      520.27      480.24      5.40 o 
   2   1  14      130.80      126.61      2.86 o 
   3   1  14        2.66        1.87      0.91 o 
   4   1  14       79.15       75.64      2.61 o 
   5   1  14       10.67        8.92      1.10 o 
   6   1  14       16.01       15.61      1.35 o 
   7   1  14       43.58       52.51      2.38 o 
   8   1  14       13.33       13.46      1.31 o 
  -5   2  14        0.04        1.40      1.40 o 
  -4   2  14        0.08       -0.13      1.17 o 
  -3   2  14        0.10        0.20      0.86 o 
  -2   2  14       27.38       24.47      1.72 o 
  -1   2  14       50.08       49.89      3.98 o 
   0   2  14        0.44        1.11      0.67 o 
   1   2  14        3.92        4.29      0.76 o 
   2   2  14        0.22       -0.65      0.65 o 
   3   2  14      124.08      115.30      3.21 o 
   4   2  14      101.18       87.45      2.79 o 
   5   2  14        1.74        3.01      0.95 o 
   6   2  14        2.05        3.41      0.86 o 
   7   2  14        8.72        9.59      1.67 o 
   8   2  14        8.32        6.93      1.04 o 
  -5   3  14        4.04        1.18      1.59 o 
  -4   3  14       33.07       30.92      2.24 o 
  -3   3  14        0.68        0.70      0.92 o 
  -2   3  14        2.74        3.02      1.13 o 
  -1   3  14        6.49        6.20      1.17 o 
   0   3  14        2.50        1.35      1.02 o 
   1   3  14       36.98       37.82      1.53 o 
   2   3  14      131.06      126.25      2.80 o 
   3   3  14        4.81        4.70      1.04 o 
   4   3  14        0.74        2.61      0.90 o 
   5   3  14       30.58       26.40      1.92 o 
   6   3  14       10.35        9.38      1.24 o 
   7   3  14       45.66       49.00      1.92 o 
   8   3  14        0.89        2.13      1.00 o 
   9   3  14        0.34        0.37      1.51 o 
  -5   4  14        0.39        2.72      1.40 o 
  -4   4  14        2.31        1.57      1.23 o 
  -3   4  14        2.56        2.90      1.01 o 
  -2   4  14        0.16        1.66      1.08 o 
  -1   4  14        5.93        7.50      1.24 o 
   0   4  14       36.07       39.46      1.66 o 
   1   4  14       43.06       43.79      1.54 o 
   2   4  14       38.36       37.70      1.93 o 
   3   4  14       32.51       27.64      2.54 o 
   4   4  14        5.20        5.83      1.39 o 
   5   4  14        1.41        0.60      0.84 o 
   6   4  14        5.82        6.84      1.17 o 
   7   4  14        4.54        5.04      1.51 o 
   8   4  14       31.49       37.98      3.46 o 
   9   4  14        0.78        1.25      2.40 o 
  -5   5  14        1.12        0.87      2.56 o 
  -4   5  14       12.96       12.57      1.73 o 
  -3   5  14        2.50        1.33      1.30 o 
  -2   5  14        2.66        2.42      1.15 o 
  -1   5  14        0.06       -0.38      0.99 o 
   0   5  14       49.38       47.68      1.78 o 
   1   5  14        4.77        6.28      0.82 o 
   2   5  14       64.48       66.14      2.15 o 
   3   5  14        8.67       10.61      1.38 o 
   4   5  14        8.81        7.25      1.21 o 
   5   5  14        0.50        1.99      0.95 o 
   6   5  14       37.67       37.52      3.05 o 
   7   5  14        0.08       -0.28      0.80 o 
   8   5  14        1.89        3.38      1.61 o 
   9   5  14        3.27        7.81      2.07 o 
  -4   6  14        0.01        2.43      1.69 o 
  -3   6  14       11.01        9.30      1.45 o 
  -2   6  14       20.38       22.16      1.80 o 
  -1   6  14        4.19        3.01      1.12 o 
   0   6  14       48.46       47.36      1.77 o 
   1   6  14      105.04      100.57      2.26 o 
   2   6  14      224.24      214.87      4.66 o 
   3   6  14        1.18        1.33      0.96 o 
   4   6  14       61.80       61.61      2.41 o 
   5   6  14        0.03        0.38      0.86 o 
   6   6  14       65.68       59.95      2.14 o 
   7   6  14        1.91        2.40      0.72 o 
   8   6  14       19.37       19.19      3.79 o 
   9   6  14        3.14        4.08      1.85 o 
  -4   7  14        0.26       -0.52      2.50 o 
  -3   7  14       10.96       14.42      1.68 o 
  -2   7  14        0.67        0.00      1.14 o 
  -1   7  14        4.04        3.36      1.17 o 
   0   7  14       21.86       19.60      1.59 o 
   1   7  14        3.01        2.38      0.81 o 
   2   7  14       10.10        9.93      1.19 o 
   3   7  14        9.19        7.14      1.32 o 
   4   7  14        8.21        6.72      1.28 o 
   5   7  14       15.09       14.29      2.87 o 
   6   7  14        5.39        4.16      0.82 o 
   7   7  14        7.94        7.04      1.78 o 
   8   7  14       63.23       61.62      4.06 o 
   9   7  14        8.06       10.10      1.92 o 
  -3   8  14        0.54       -1.24      1.24 o 
  -2   8  14        2.37        2.62      1.34 o 
  -1   8  14       11.25       11.06      1.90 o 
   0   8  14        0.00       -1.00      1.00 o 
   1   8  14       18.83       18.92      1.19 o 
   2   8  14       11.85       14.72      1.26 o 
   3   8  14       30.36       30.99      2.38 o 
   4   8  14        2.01        1.25      0.84 o 
   5   8  14        2.52        3.92      1.28 o 
   6   8  14        0.76        1.36      0.86 o 
   7   8  14       10.68        9.76      1.26 o 
   8   8  14        1.02        2.24      1.04 o 
  -3   9  14        0.68       -0.03      1.68 o 
  -2   9  14        1.53        0.54      2.19 o 
  -1   9  14        0.43       -0.60      1.74 o 
   0   9  14        6.80        6.88      1.35 o 
   1   9  14       15.53       13.62      1.10 o 
   2   9  14       66.76       65.67      2.22 o 
   3   9  14        0.24        0.51      0.94 o 
   4   9  14        0.01        0.94      1.09 o 
   5   9  14       13.99       17.79      1.63 o 
   6   9  14       14.79       16.35      3.05 o 
   7   9  14        0.68        0.79      1.16 o 
   8   9  14       53.27       52.82      4.05 o 
  -2  10  14        0.11       -1.38      2.17 o 
  -1  10  14        0.25        0.37      1.31 o 
   0  10  14        1.95        1.07      1.19 o 
   1  10  14        9.53        8.71      1.27 o 
   2  10  14        5.62        4.95      1.40 o 
   3  10  14       12.62       13.58      1.91 o 
   4  10  14        0.33       -0.18      1.07 o 
   5  10  14        4.04        2.82      1.30 o 
   6  10  14        8.23        9.40      1.38 o 
   7  10  14        2.16        2.46      1.10 o 
   8  10  14        0.22        0.66      2.21 o 
  -1  11  14        0.19       -0.79      1.33 o 
   0  11  14        0.31       -1.12      1.24 o 
   1  11  14        4.41        5.60      2.03 o 
   2  11  14       22.26       21.88      1.88 o 
   3  11  14       72.49       74.79      3.35 o 
   4  11  14        1.98        2.23      1.31 o 
   5  11  14        5.48        5.98      1.39 o 
   6  11  14        1.45        4.06      1.30 o 
   7  11  14        0.01        1.36      1.25 o 
   0  12  14        2.94        2.08      2.88 o 
   1  12  14        0.31       -0.15      1.96 o 
   2  12  14        8.04        9.52      1.66 o 
   3  12  14       20.77       22.46      2.64 o 
   4  12  14        6.40        5.61      1.64 o 
   5  12  14        4.41        5.71      1.54 o 
   6  12  14        3.71        3.77      1.58 o 
   7  12  14        1.05        1.28      1.76 o 
   2  13  14        0.46       -1.44      2.07 o 
   3  13  14        1.39       -0.42      1.55 o 
   4  13  14        6.54        9.23      2.28 o 
   5  13  14       45.42       50.34      3.98 o 
  -2  -7  15        7.20        6.43      1.63 o 
  -1  -7  15        0.19        0.00      1.45 o 
   0  -7  15        7.11        8.37      2.08 o 
   1  -7  15        2.03        4.19      1.38 o 
   2  -7  15        0.01       -1.39      1.73 o 
  -3  -6  15        1.92        4.54      2.46 o 
  -2  -6  15        1.17        2.25      1.46 o 
  -1  -6  15        0.42        0.16      1.82 o 
   0  -6  15        2.89        3.84      1.94 o 
   1  -6  15        0.38        0.66      1.21 o 
   2  -6  15        3.28        1.35      1.93 o 
   3  -6  15        0.25       -0.07      1.74 o 
   4  -6  15        0.10        1.07      2.12 o 
  -4  -5  15        9.32       15.34      2.80 o 
  -3  -5  15        4.12        1.96      2.62 o 
  -2  -5  15        1.67        1.62      1.56 o 
  -1  -5  15        0.11       -1.08      1.13 o 
   0  -5  15        1.40        0.70      1.36 o 
   1  -5  15        2.41        2.13      1.21 o 
   2  -5  15        5.67        3.30      1.41 o 
   3  -5  15        0.09       -0.13      1.33 o 
   4  -5  15        4.72        4.36      1.21 o 
   5  -5  15        1.74        1.02      1.28 o 
  -4  -4  15        0.73        3.58      3.41 o 
  -3  -4  15        0.31       -1.12      1.12 o 
  -2  -4  15        1.50        3.11      1.18 o 
  -1  -4  15       17.97       15.85      1.71 o 
   0  -4  15       42.65       37.77      2.66 o 
   1  -4  15        2.62        2.46      1.12 o 
   2  -4  15        1.37       -0.44      1.51 o 
   3  -4  15        0.34        1.83      1.15 o 
   4  -4  15       12.32       10.71      1.39 o 
   5  -4  15        0.13       -0.34      1.01 o 
  -5  -3  15        5.74        4.03      2.59 o 
  -4  -3  15        0.00       -0.96      2.12 o 
  -3  -3  15        2.85        2.21      1.11 o 
  -2  -3  15       31.93       28.95      1.99 o 
  -1  -3  15       29.43       26.73      2.28 o 
   0  -3  15        3.30        5.00      1.27 o 
   1  -3  15        1.64        1.44      0.80 o 
   2  -3  15       13.64       13.92      1.34 o 
   3  -3  15        1.01        1.85      1.26 o 
   4  -3  15       27.76       34.49      2.01 o 
   5  -3  15       11.09       12.08      1.43 o 
   6  -3  15        0.15       -0.93      0.93 o 
  -5  -2  15        2.59        5.02      2.63 o 
  -4  -2  15        1.02        2.45      1.53 o 
  -3  -2  15       18.09       15.52      1.57 o 
  -2  -2  15       14.90       15.69      1.59 o 
  -1  -2  15        1.39        1.94      1.04 o 
   0  -2  15       21.31       17.54      2.04 o 
   1  -2  15       13.34       15.86      1.14 o 
   2  -2  15        2.64        3.71      0.96 o 
   3  -2  15        4.02        7.30      1.27 o 
   4  -2  15        2.70        3.54      1.18 o 
   5  -2  15       10.81        9.76      1.30 o 
   6  -2  15        1.44        1.42      1.13 o 
   7  -2  15        0.06       -0.22      1.03 o 
  -5  -1  15        0.17       -2.00      2.00 o 
  -4  -1  15       10.27        9.69      2.10 o 
  -3  -1  15        1.65        1.00      1.30 o 
  -2  -1  15        0.23       -0.89      0.97 o 
  -1  -1  15        0.21        0.85      0.88 o 
   0  -1  15        0.86        1.99      0.90 o 
   1  -1  15        0.32       -0.66      0.66 o 
   2  -1  15       16.39       14.09      1.12 o 
   3  -1  15       12.24        9.92      1.38 o 
   4  -1  15        0.09       -0.46      1.11 o 
   5  -1  15        6.20        6.43      1.35 o 
   6  -1  15        8.67        8.26      1.37 o 
   7  -1  15        1.19        2.07      1.13 o 
  -5   0  15        1.57       -0.07      2.04 o 
  -4   0  15        2.34        5.34      1.82 o 
  -3   0  15        4.93        6.05      1.43 o 
  -2   0  15        2.16        2.85      1.15 o 
  -1   0  15        0.37        0.00      0.83 o 
   0   0  15        4.78        2.52      0.91 o 
   1   0  15        0.00       -0.56      0.56 o 
   2   0  15       36.69       34.31      1.76 o 
   3   0  15        7.21        7.64      1.87 o 
   4   0  15        1.35        1.46      0.91 o 
   5   0  15       32.91       34.02      4.11 o 
   6   0  15        0.42       -0.23      0.97 o 
   7   0  15       10.99       13.02      1.70 o 
  -5   1  15        1.04        3.50      2.39 o 
  -4   1  15       10.34       11.59      3.94 o 
  -3   1  15        0.13        1.58      1.12 o 
  -2   1  15        3.56        1.94      1.10 o 
  -1   1  15       10.40        9.28      1.29 o 
   0   1  15       22.61       23.30      1.45 o 
   1   1  15        1.36        0.88      0.67 o 
   2   1  15        4.00        5.40      0.95 o 
   3   1  15       31.76       30.73      2.03 o 
   4   1  15       55.49       50.46      2.31 o 
   5   1  15        0.66       -0.06      0.94 o 
   6   1  15        0.82        2.36      0.90 o 
   7   1  15        1.10        2.90      0.96 o 
   8   1  15       54.91       63.55      2.54 o 
  -5   2  15        0.39        0.67      1.57 o 
  -4   2  15        0.48       -0.49      1.19 o 
  -3   2  15        0.72       -0.46      1.09 o 
  -2   2  15        4.04        5.47      1.23 o 
  -1   2  15       18.95       16.78      3.31 o 
   0   2  15       11.61       11.51      1.16 o 
   1   2  15        5.59        7.57      1.20 o 
   2   2  15       92.63       85.35      2.43 o 
   3   2  15        2.59        1.82      0.98 o 
   4   2  15       12.05       11.06      1.56 o 
   5   2  15        0.22       -0.61      0.82 o 
   6   2  15        5.62        5.76      2.21 o 
   7   2  15       12.15       14.40      1.39 o 
   8   2  15        9.76        9.85      1.44 o 
  -5   3  15        1.87        2.57      1.40 o 
  -4   3  15        0.05        0.77      1.31 o 
  -3   3  15        7.33        6.51      1.32 o 
  -2   3  15        8.43        7.53      1.31 o 
  -1   3  15        0.05       -0.34      0.99 o 
   0   3  15       10.35        7.94      0.95 o 
   1   3  15       25.84       22.28      1.21 o 
   2   3  15      101.61       99.26      2.60 o 
   3   3  15        3.91        5.55      1.17 o 
   4   3  15        0.01        0.43      0.87 o 
   5   3  15        7.30        8.42      1.26 o 
   6   3  15        2.32        3.21      1.04 o 
   7   3  15        0.20        0.17      0.90 o 
   8   3  15       54.05       58.71      3.31 o 
  -5   4  15        0.51        2.07      1.66 o 
  -4   4  15        1.50        2.06      1.70 o 
  -3   4  15        0.76        0.57      1.37 o 
  -2   4  15        0.83        1.66      1.13 o 
  -1   4  15        0.00        1.12      1.28 o 
   0   4  15       15.67       15.59      2.65 o 
   1   4  15        4.72        5.25      0.82 o 
   2   4  15       51.16       46.56      2.00 o 
   3   4  15       24.00       26.14      1.93 o 
   4   4  15       11.64       11.96      1.43 o 
   5   4  15       17.79       18.40      2.25 o 
   6   4  15        0.07        0.47      0.86 o 
   7   4  15        6.01        7.63      1.19 o 
   8   4  15       22.59       22.16      3.98 o 
  -4   5  15        0.31        0.13      3.43 o 
  -3   5  15       14.57       11.37      1.54 o 
  -2   5  15        0.25       -1.06      1.06 o 
  -1   5  15        0.93        1.90      1.11 o 
   0   5  15        7.63        7.17      1.10 o 
   1   5  15        9.84       10.33      0.94 o 
   2   5  15        8.68        6.40      1.03 o 
   3   5  15      113.71      108.06      3.24 o 
   4   5  15       18.48       19.54      1.72 o 
   5   5  15       15.03       12.13      1.92 o 
   6   5  15        4.12        5.01      1.23 o 
   7   5  15        8.70        8.23      1.46 o 
   8   5  15        0.53        1.97      0.83 o 
  -4   6  15        0.69        2.04      1.75 o 
  -3   6  15        1.48        0.06      2.41 o 
  -2   6  15        0.00       -0.63      1.17 o 
  -1   6  15        2.24        2.54      1.15 o 
   0   6  15       19.04       17.37      1.41 o 
   1   6  15      114.16      118.95      2.52 o 
   2   6  15       22.07       22.43      1.56 o 
   3   6  15       13.44       10.19      2.01 o 
   4   6  15       74.27       69.53      2.91 o 
   5   6  15        0.15       -0.51      1.54 o 
   6   6  15       13.73       15.57      1.56 o 
   7   6  15       18.83       19.73      1.26 o 
   8   6  15        7.43       10.10      1.68 o 
  -3   7  15       12.39       12.17      1.67 o 
  -2   7  15        4.06        4.40      1.36 o 
  -1   7  15        0.55        0.58      1.12 o 
   0   7  15        0.56        0.31      1.03 o 
   1   7  15       33.82       31.58      1.93 o 
   2   7  15        5.78        6.76      1.16 o 
   3   7  15       49.46       52.13      2.47 o 
   4   7  15       31.21       36.30      3.10 o 
   5   7  15        1.01        0.91      0.98 o 
   6   7  15        2.56        2.89      0.83 o 
   7   7  15        7.54        6.28      1.15 o 
   8   7  15        0.15        0.68      0.80 o 
  -3   8  15        0.03        0.57      1.66 o 
  -2   8  15        1.14        1.27      1.32 o 
  -1   8  15       19.85       20.41      1.83 o 
   0   8  15        1.72       -0.49      1.07 o 
   1   8  15        4.92        3.72      1.25 o 
   2   8  15        3.25        3.30      1.09 o 
   3   8  15        8.83        6.56      1.44 o 
   4   8  15        4.83        6.91      1.13 o 
   5   8  15        5.06        5.05      1.68 o 
   6   8  15       11.04       11.20      1.37 o 
   7   8  15        8.90        7.73      1.22 o 
   8   8  15        2.69        0.74      0.89 o 
  -2   9  15        7.66        5.37      1.54 o 
  -1   9  15        0.07        0.25      1.62 o 
   0   9  15        0.32       -1.09      1.09 o 
   1   9  15        7.90        4.50      1.19 o 
   2   9  15        0.24       -0.05      0.91 o 
   3   9  15        2.25        1.61      1.01 o 
   4   9  15        7.50        7.64      1.34 o 
   5   9  15        0.91        4.92      1.49 o 
   6   9  15        0.56        0.78      1.00 o 
   7   9  15       14.62       14.47      2.65 o 
   8   9  15        0.54        2.23      0.95 o 
  -1  10  15       33.49       34.91      2.34 o 
   0  10  15        0.17       -0.92      1.79 o 
   1  10  15        2.16        0.12      1.62 o 
   2  10  15        5.54        2.65      1.41 o 
   3  10  15        0.60        0.73      1.39 o 
   4  10  15        0.36        0.55      1.14 o 
   5  10  15        4.30        4.09      1.25 o 
   6  10  15        0.02        1.33      1.04 o 
   7  10  15        3.32        6.18      1.27 o 
   0  11  15        4.54        5.26      1.55 o 
   1  11  15       20.43       26.17      7.15 o 
   2  11  15        3.25        0.47      1.41 o 
   3  11  15        5.28        4.78      1.87 o 
   4  11  15        1.07        0.53      1.30 o 
   5  11  15        3.27        4.59      1.37 o 
   6  11  15        1.07        1.39      1.21 o 
   7  11  15        0.08        1.03      1.28 o 
   1  12  15        1.22       -1.97      1.97 o 
   2  12  15        2.98        1.39      1.81 o 
   3  12  15       11.95       12.32      3.49 o 
   4  12  15        3.47        0.81      1.50 o 
   5  12  15        8.82        9.78      1.69 o 
   6  12  15        1.56        2.49      1.52 o 
   3  13  15        0.06        0.49      3.86 o 
   4  13  15        8.31        7.62      2.83 o 
  -2  -6  16        1.51        0.52      1.29 o 
  -1  -6  16        1.19        2.26      1.33 o 
   0  -6  16        0.54       -1.11      1.34 o 
   1  -6  16       10.10        8.68      1.65 o 
   2  -6  16        0.04       -0.61      1.73 o 
  -3  -5  16        0.15        0.92      1.92 o 
  -2  -5  16        2.52        1.12      2.32 o 
  -1  -5  16        1.14        1.01      1.38 o 
   0  -5  16        0.03       -0.05      1.27 o 
   1  -5  16        4.86        6.25      1.69 o 
   2  -5  16        0.31       -1.52      1.52 o 
   3  -5  16        1.30       -0.74      1.30 o 
   4  -5  16        0.46        0.61      1.31 o 
  -4  -4  16       15.37       16.18      5.30 o 
  -3  -4  16       43.30       46.62      2.98 o 
  -2  -4  16        3.62        2.81      1.28 o 
  -1  -4  16        1.70        1.82      1.40 o 
   0  -4  16        0.23       -0.44      1.19 o 
   1  -4  16        6.37        9.51      1.39 o 
   2  -4  16        4.41        4.38      1.38 o 
   3  -4  16       23.86       23.61      1.81 o 
   4  -4  16        1.63        1.79      1.33 o 
   5  -4  16        3.36        3.22      1.21 o 
  -4  -3  16        5.27       10.05      2.60 o 
  -3  -3  16        2.05       -0.26      1.45 o 
  -2  -3  16        1.43        0.83      1.25 o 
  -1  -3  16       18.31       15.50      1.98 o 
   0  -3  16        9.72       12.48      3.52 o 
   1  -3  16        0.09        0.70      1.04 o 
   2  -3  16        0.23        0.84      1.35 o 
   3  -3  16        3.31        3.50      1.29 o 
   4  -3  16        1.68        2.00      1.27 o 
   5  -3  16        5.96        4.64      1.37 o 
  -4  -2  16        5.42        0.39      2.88 o 
  -3  -2  16       16.48       13.01      1.78 o 
  -2  -2  16        7.95        8.27      1.47 o 
  -1  -2  16        0.98        0.06      1.12 o 
   0  -2  16        3.48        3.32      1.05 o 
   1  -2  16        4.34        4.73      0.90 o 
   2  -2  16        1.26        1.50      0.92 o 
   3  -2  16        9.49       11.47      1.54 o 
   4  -2  16       17.35       19.33      2.76 o 
   5  -2  16        3.12        1.83      1.16 o 
   6  -2  16        2.83        1.04      1.13 o 
  -4  -1  16        4.25        1.73      2.71 o 
  -3  -1  16        4.38        3.28      1.46 o 
  -2  -1  16        4.14        4.72      1.27 o 
  -1  -1  16       31.50       27.99      1.64 o 
   0  -1  16       19.22       20.77      1.48 o 
   1  -1  16        0.86        0.44      0.73 o 
   2  -1  16       13.46       15.57      1.38 o 
   3  -1  16        3.11        3.81      1.85 o 
   4  -1  16        1.58        0.36      1.18 o 
   5  -1  16       32.49       30.61      2.67 o 
   6  -1  16        8.96        8.48      1.66 o 
   7  -1  16        0.83        2.11      1.66 o 
  -4   0  16        9.23        8.31      3.06 o 
  -3   0  16        3.27        2.82      1.43 o 
  -2   0  16        0.36       -0.84      1.10 o 
  -1   0  16        0.00        0.94      0.93 o 
   0   0  16       12.33        8.63      1.29 o 
   1   0  16       13.60       16.52      1.25 o 
   2   0  16        0.18        0.11      0.79 o 
   3   0  16       27.33       31.06      2.73 o 
   4   0  16       12.56       10.82      1.50 o 
   5   0  16        7.00        3.44      1.22 o 
   6   0  16        7.63       11.57      1.37 o 
   7   0  16        0.76        2.60      1.07 o 
  -4   1  16        6.72        8.13      2.95 o 
  -3   1  16       18.34       16.05      1.61 o 
  -2   1  16        0.53        0.17      1.12 o 
  -1   1  16        9.94        9.24      1.35 o 
   0   1  16        0.19        0.77      1.04 o 
   1   1  16        7.48        3.93      0.76 o 
   2   1  16        0.70        1.34      0.83 o 
   3   1  16       30.92       39.52      2.37 o 
   4   1  16       27.13       29.76      2.14 o 
   5   1  16        0.60        1.02      1.00 o 
   6   1  16       15.54       19.00      1.82 o 
   7   1  16        0.23       -0.59      1.09 o 
  -4   2  16        2.13        3.48      2.11 o 
  -3   2  16        0.56        1.09      1.24 o 
  -2   2  16        0.51        0.55      1.16 o 
  -1   2  16       13.52       13.05      1.46 o 
   0   2  16        1.53        0.59      0.96 o 
   1   2  16        0.62        1.01      0.69 o 
   2   2  16        1.48        1.33      0.86 o 
   3   2  16        3.88        3.11      1.09 o 
   4   2  16        0.93        1.39      0.94 o 
   5   2  16        9.34       10.38      1.47 o 
   6   2  16       13.13       12.63      1.56 o 
   7   2  16        0.31       -0.44      0.94 o 
   8   2  16        2.21        3.11      1.02 o 
  -4   3  16        4.83        2.28      2.15 o 
  -3   3  16       13.72       11.78      1.54 o 
  -2   3  16        1.95        1.93      1.49 o 
  -1   3  16        0.19        1.24      1.07 o 
   0   3  16       24.11       21.65      1.71 o 
   1   3  16        2.20        1.63      0.68 o 
   2   3  16        1.57        0.05      0.94 o 
   3   3  16        6.41       10.90      2.31 o 
   4   3  16        2.00        2.30      1.03 o 
   5   3  16        0.15       -0.19      0.86 o 
   6   3  16        8.06        7.29      1.29 o 
   7   3  16       14.01       12.44      1.54 o 
   8   3  16        3.19        5.03      1.16 o 
  -4   4  16        0.25       -0.72      2.81 o 
  -3   4  16        0.00       -1.18      1.18 o 
  -2   4  16        7.60        5.90      1.35 o 
  -1   4  16        0.79        1.57      1.14 o 
   0   4  16        0.62        1.10      1.02 o 
   1   4  16        1.12        1.42      0.70 o 
   2   4  16        2.18        1.56      0.86 o 
   3   4  16       12.68       11.61      2.02 o 
   4   4  16        0.04        0.03      0.93 o 
   5   4  16        1.80        1.36      1.00 o 
   6   4  16       14.84       15.91      1.67 o 
   7   4  16        2.13        2.30      0.96 o 
   8   4  16        0.18       -0.08      0.89 o 
  -4   5  16        2.74        1.77      1.74 o 
  -3   5  16        0.96       -0.23      1.26 o 
  -2   5  16        3.82        5.94      1.41 o 
  -1   5  16        0.93        0.55      1.09 o 
   0   5  16       80.17       82.86      2.57 o 
   1   5  16       56.01       57.72      1.81 o 
   2   5  16        0.13        0.39      1.26 o 
   3   5  16        7.87        6.62      1.35 o 
   4   5  16        0.58        0.55      0.95 o 
   5   5  16        0.02        0.23      0.98 o 
   6   5  16        1.43        2.49      1.06 o 
   7   5  16        0.51        0.67      0.92 o 
   8   5  16        2.72        2.85      0.81 o 
  -3   6  16        0.06       -1.72      1.92 o 
  -2   6  16       24.46       24.03      3.25 o 
  -1   6  16        6.99        7.27      1.39 o 
   0   6  16        2.58        1.07      1.22 o 
   1   6  16        0.47        1.44      0.85 o 
   2   6  16       11.12       14.93      1.38 o 
   3   6  16        2.32        1.12      1.48 o 
   4   6  16        2.47        3.61      1.23 o 
   5   6  16        0.29        0.67      0.92 o 
   6   6  16        3.28        3.02      1.24 o 
   7   6  16       12.51       13.16      1.45 o 
   8   6  16        2.06        3.70      0.96 o 
  -3   7  16        5.75        5.29      1.52 o 
  -2   7  16        5.06        4.00      2.33 o 
  -1   7  16        2.32        2.30      1.24 o 
   0   7  16       27.45       27.71      1.88 o 
   1   7  16       18.46       17.32      1.22 o 
   2   7  16       13.17       13.79      2.03 o 
   3   7  16       10.92       13.19      1.63 o 
   4   7  16        7.47        9.55      2.16 o 
   5   7  16        0.88        1.80      1.09 o 
   6   7  16        3.24        3.35      1.17 o 
   7   7  16        5.76        5.70      1.22 o 
   8   7  16        1.10        1.74      1.06 o 
  -2   8  16        3.90        1.51      1.86 o 
  -1   8  16        1.67        1.56      1.30 o 
   0   8  16        5.52        5.39      1.58 o 
   1   8  16        4.49        4.48      1.07 o 
   2   8  16        2.04        0.74      1.05 o 
   3   8  16        0.67        0.02      1.18 o 
   4   8  16        0.00        0.69      1.10 o 
   5   8  16       21.35       25.95      4.30 o 
   6   8  16        3.35        4.19      0.93 o 
   7   8  16       15.55       16.12      1.89 o 
   8   8  16        2.59        3.76      1.06 o 
  -2   9  16        0.76        0.05      1.38 o 
  -1   9  16        0.01        0.60      1.33 o 
   0   9  16        7.74        6.58      1.44 o 
   1   9  16       12.30       14.48      2.45 o 
   2   9  16        7.96        6.80      1.31 o 
   3   9  16        9.62        8.05      1.35 o 
   4   9  16        5.60        6.07      2.04 o 
   5   9  16       59.90       62.81      2.88 o 
   6   9  16        0.61        0.89      1.00 o 
   7   9  16       10.33       10.12      1.43 o 
  -1  10  16        1.43        1.21      1.43 o 
   0  10  16       19.47       20.29      1.92 o 
   1  10  16        8.63       10.26      2.33 o 
   2  10  16        7.89        4.35      2.12 o 
   3  10  16        1.84        1.95      1.54 o 
   4  10  16        7.34        9.29      1.73 o 
   5  10  16        1.65        1.25      1.18 o 
   6  10  16        6.33        7.57      1.43 o 
   7  10  16        0.30        2.16      1.17 o 
   0  11  16        1.32        1.51      1.40 o 
   1  11  16        0.68       -1.51      2.01 o 
   2  11  16        0.93        1.43      1.51 o 
   3  11  16       18.41       16.56      2.47 o 
   4  11  16        0.51       -1.49      1.83 o 
   5  11  16        1.54        2.66      1.69 o 
   6  11  16        5.40        7.40      1.52 o 
   2  12  16        4.77        3.13      1.86 o 
   3  12  16        0.27       -1.15      1.89 o 
   4  12  16        2.80        2.20      1.60 o 
   5  12  16        1.66       -0.61      1.30 o 
  -2  -5  17        2.58        2.76      2.12 o 
  -1  -5  17        0.95        0.75      1.39 o 
   0  -5  17        4.13        4.39      1.48 o 
   1  -5  17        0.00       -1.65      1.65 o 
   2  -5  17        2.64        0.67      2.05 o 
  -2  -4  17        8.53        9.58      1.68 o 
  -1  -4  17        6.30        4.15      1.87 o 
   0  -4  17        0.17        0.89      1.31 o 
   1  -4  17        0.35        1.20      1.65 o 
   2  -4  17       15.59       20.41      2.49 o 
   3  -4  17        1.03       -0.29      2.02 o 
   4  -4  17        1.01       -0.48      1.20 o 
  -3  -3  17       30.67       34.58      3.31 o 
  -2  -3  17        0.00       -0.99      1.20 o 
  -1  -3  17        2.65        0.91      1.28 o 
   0  -3  17        8.60        8.99      2.62 o 
   1  -3  17        0.65        1.40      1.10 o 
   2  -3  17       12.82       15.98      1.55 o 
   3  -3  17        0.01        2.36      1.54 o 
   4  -3  17        8.84       11.36      2.06 o 
   5  -3  17        1.13        0.62      2.07 o 
  -3  -2  17        2.36        4.46      2.86 o 
  -2  -2  17       12.26       15.94      1.71 o 
  -1  -2  17        8.09        6.35      1.40 o 
   0  -2  17        0.18       -0.20      1.12 o 
   1  -2  17        1.46        2.36      1.08 o 
   2  -2  17       10.16       12.27      1.58 o 
   3  -2  17       13.33       16.08      1.81 o 
   4  -2  17        2.81        4.13      1.70 o 
   5  -2  17        1.34        0.25      1.46 o 
  -4  -1  17        2.99        4.56      2.85 o 
  -3  -1  17        0.25       -0.14      1.41 o 
  -2  -1  17       13.19       14.97      2.02 o 
  -1  -1  17        0.27       -0.28      1.09 o 
   0  -1  17        0.53        0.59      1.09 o 
   1  -1  17        2.53        3.88      1.08 o 
   2  -1  17        1.00        0.23      1.03 o 
   3  -1  17        0.10        0.21      1.03 o 
   4  -1  17       25.76       28.69      2.19 o 
   5  -1  17        0.98        0.32      1.33 o 
   6  -1  17        0.02        1.15      1.44 o 
  -4   0  17        0.25        0.21      2.47 o 
  -3   0  17        9.46        7.80      1.68 o 
  -2   0  17        5.78        5.08      1.60 o 
  -1   0  17        1.44        0.65      1.16 o 
   0   0  17        7.87        7.01      1.48 o 
   1   0  17        0.38        0.89      0.87 o 
   2   0  17       12.26       14.38      2.73 o 
   3   0  17        2.27        3.43      1.18 o 
   4   0  17       19.47       22.57      2.00 o 
   5   0  17        8.29        6.83      1.46 o 
   6   0  17       19.95       23.81      2.11 o 
  -4   1  17        0.41        3.91      2.66 o 
  -3   1  17        0.34        1.46      1.46 o 
  -2   1  17       12.72       13.89      1.66 o 
  -1   1  17       11.85       12.92      1.54 o 
   0   1  17        1.79        1.21      1.05 o 
   1   1  17        6.47        6.12      0.96 o 
   2   1  17       17.45       17.47      1.46 o 
   3   1  17       23.83       25.66      2.18 o 
   4   1  17        5.68        7.48      1.41 o 
   5   1  17        0.26        1.13      1.09 o 
   6   1  17        6.90        3.65      1.63 o 
   7   1  17        1.33        3.23      1.27 o 
  -4   2  17        2.26        6.49      2.68 o 
  -3   2  17       21.38       20.69      1.81 o 
  -2   2  17        0.17       -1.42      1.42 o 
  -1   2  17        7.16        7.18      1.34 o 
   0   2  17       13.54       14.09      1.50 o 
   1   2  17        7.03        5.18      0.93 o 
   2   2  17       16.43       19.13      2.29 o 
   3   2  17        4.58        5.60      1.29 o 
   4   2  17       28.54       33.80      2.31 o 
   5   2  17        0.05        0.56      1.01 o 
   6   2  17        0.23       -0.09      1.02 o 
   7   2  17       45.95       52.63      2.98 o 
  -3   3  17        1.84        1.61      1.31 o 
  -2   3  17        0.16        0.98      1.24 o 
  -1   3  17        8.08        6.81      1.36 o 
   0   3  17        7.02        6.10      1.25 o 
   1   3  17       12.06       10.48      1.01 o 
   2   3  17        3.27        3.72      1.01 o 
   3   3  17        0.84        0.67      0.97 o 
   4   3  17        3.52        4.30      1.23 o 
   5   3  17        1.81        3.58      1.36 o 
   6   3  17        4.93        3.92      1.19 o 
   7   3  17        2.80        3.41      1.21 o 
  -3   4  17        1.79        0.56      1.26 o 
  -2   4  17        0.53        0.19      1.89 o 
  -1   4  17        0.13        0.86      1.15 o 
   0   4  17        7.22        7.44      1.28 o 
   1   4  17        1.04        0.81      0.95 o 
   2   4  17       16.22       13.75      1.34 o 
   3   4  17        2.52        2.16      1.79 o 
   4   4  17        4.08        4.21      1.19 o 
   5   4  17       14.52       18.04      1.80 o 
   6   4  17        0.28        1.12      1.02 o 
   7   4  17        4.29        3.73      1.47 o 
  -3   5  17        0.04       -1.73      1.73 o 
  -2   5  17        8.37        6.30      1.49 o 
  -1   5  17        6.59        5.64      1.37 o 
   0   5  17        3.76        4.50      1.24 o 
   1   5  17        8.04        7.71      0.98 o 
   2   5  17        0.99       -0.13      0.89 o 
   3   5  17       24.82       21.13      2.74 o 
   4   5  17        1.68        0.03      1.02 o 
   5   5  17        0.00       -0.20      1.05 o 
   6   5  17       14.34       15.25      1.68 o 
   7   5  17       17.81       20.14      1.71 o 
  -3   6  17        0.08        0.99      2.55 o 
  -2   6  17        1.35        0.52      1.28 o 
  -1   6  17       20.70       18.58      1.79 o 
   0   6  17       52.68       54.12      2.50 o 
   1   6  17       31.49       37.35      1.66 o 
   2   6  17        5.72        5.77      1.15 o 
   3   6  17        0.56        1.30      1.09 o 
   4   6  17        0.90        2.04      1.10 o 
   5   6  17       21.63       25.08      2.06 o 
   6   6  17        1.71        2.71      1.15 o 
   7   6  17        0.12        0.67      0.96 o 
  -2   7  17        2.44        3.02      3.11 o 
  -1   7  17        2.22       -0.21      1.25 o 
   0   7  17        8.42        9.90      1.61 o 
   1   7  17       20.23       22.26      1.47 o 
   2   7  17        0.00        1.10      1.03 o 
   3   7  17        1.09        1.91      1.19 o 
   4   7  17       32.35       31.60      3.69 o 
   5   7  17        0.28        0.31      1.20 o 
   6   7  17       10.76       12.01      1.57 o 
   7   7  17       14.34       15.59      1.86 o 
  -2   8  17        0.00       -0.88      1.40 o 
  -1   8  17        4.70        3.38      1.82 o 
   0   8  17        0.39       -0.48      1.41 o 
   1   8  17        9.52        5.98      1.99 o 
   2   8  17        0.23        1.15      1.14 o 
   3   8  17        0.34        3.86      1.51 o 
   4   8  17        2.44        1.58      2.14 o 
   5   8  17        1.20        1.04      0.92 o 
   6   8  17        3.58        6.45      1.14 o 
   7   8  17        1.59        2.10      1.07 o 
  -1   9  17        0.36       -1.18      1.32 o 
   0   9  17        0.83        1.61      1.32 o 
   1   9  17        2.08        2.40      1.98 o 
   2   9  17        2.76        2.91      1.18 o 
   3   9  17        0.00        0.19      1.10 o 
   4   9  17        3.21        3.53      1.59 o 
   5   9  17        7.79        7.93      2.00 o 
   6   9  17        0.21        0.02      0.98 o 
   7   9  17        0.64        0.70      1.16 o 
   0  10  17        0.09       -1.27      1.27 o 
   1  10  17        9.76       11.36      2.47 o 
   2  10  17        1.34        2.26      1.30 o 
   3  10  17        0.42        1.05      1.24 o 
   4  10  17        1.63        1.24      1.82 o 
   5  10  17        5.47        7.75      1.54 o 
   6  10  17        5.67        4.39      1.28 o 
   1  11  17       14.28       18.69      4.45 o 
   2  11  17        0.12       -1.12      1.98 o 
   3  11  17        4.41        7.47      2.13 o 
   4  11  17        2.85        0.65      1.39 o 
   5  11  17        0.00       -0.68      1.23 o 
  -1  -4  18        0.02       -0.28      1.35 o 
   0  -4  18        3.56        4.70      1.48 o 
   1  -4  18        0.31       -1.70      1.70 o 
   2  -4  18        0.30        1.44      1.85 o 
  -2  -3  18        2.08        4.34      1.44 o 
  -1  -3  18        5.16        5.17      1.75 o 
   0  -3  18        0.61        1.68      1.30 o 
   1  -3  18        0.37        0.51      2.17 o 
   2  -3  18        4.25        5.49      2.50 o 
   3  -3  18        7.90       15.16      2.24 o 
   4  -3  18        0.75        1.17      2.01 o 
  -2  -2  18        2.29        1.92      1.49 o 
  -1  -2  18        1.89        0.24      1.49 o 
   0  -2  18        1.72        1.70      1.44 o 
   1  -2  18        0.04        2.01      1.20 o 
   2  -2  18        1.18        0.91      1.17 o 
   3  -2  18        5.69        9.57      1.93 o 
   4  -2  18        0.86        2.94      1.32 o 
  -3  -1  18        1.76        1.07      2.55 o 
  -2  -1  18        1.40        0.43      3.12 o 
  -1  -1  18        0.18       -0.98      2.31 o 
   0  -1  18        9.31       12.32      1.81 o 
   1  -1  18        5.71        4.21      1.27 o 
   2  -1  18        1.52        2.45      1.23 o 
   3  -1  18        0.70        1.23      1.18 o 
   4  -1  18       15.37       19.16      3.17 o 
   5  -1  18        0.55        2.35      1.33 o 
  -3   0  18        6.08        4.43      2.65 o 
  -2   0  18        3.69        1.99      1.58 o 
  -1   0  18        0.20        0.65      1.38 o 
   0   0  18        0.00       -0.30      1.18 o 
   1   0  18        0.98        2.16      1.03 o 
   2   0  18        0.01        0.59      1.11 o 
   3   0  18        7.32        9.64      1.52 o 
   4   0  18        1.52        2.56      1.19 o 
   5   0  18       15.23       16.59      1.91 o 
   6   0  18        0.40        1.71      1.32 o 
  -3   1  18        0.03        0.21      2.28 o 
  -2   1  18        1.26        1.24      1.50 o 
  -1   1  18        6.04        5.47      1.36 o 
   0   1  18       20.47       23.11      1.78 o 
   1   1  18        1.41        1.80      1.02 o 
   2   1  18        4.56        6.32      1.38 o 
   3   1  18        0.41        1.72      1.09 o 
   4   1  18        0.02        1.24      1.11 o 
   5   1  18       32.41       42.93      3.71 o 
   6   1  18       24.59       30.11      2.44 o 
  -3   2  18        1.32       -0.78      2.20 o 
  -2   2  18        2.07        1.74      1.29 o 
  -1   2  18        4.94        6.66      1.49 o 
   0   2  18        0.70        0.51      1.13 o 
   1   2  18        0.32        2.33      1.23 o 
   2   2  18        5.22        8.31      1.26 o 
   3   2  18       13.76       14.24      1.73 o 
   4   2  18        0.08       -0.97      0.97 o 
   5   2  18        0.01        1.68      1.18 o 
   6   2  18        0.87        1.27      1.17 o 
  -3   3  18        1.23        0.61      1.88 o 
  -2   3  18        0.01       -1.25      1.32 o 
  -1   3  18       12.41       14.78      1.64 o 
   0   3  18        0.04       -0.57      1.09 o 
   1   3  18        4.15        3.10      1.28 o 
   2   3  18        0.96        3.60      1.03 o 
   3   3  18        3.30        2.46      1.13 o 
   4   3  18        0.76        0.44      1.07 o 
   5   3  18        8.41        9.65      2.12 o 
   6   3  18        5.47        7.37      1.57 o 
   7   3  18       16.73       19.25      1.94 o 
  -2   4  18        2.02        2.45      1.38 o 
  -1   4  18        0.21        0.48      1.21 o 
   0   4  18        1.23       -0.47      1.56 o 
   1   4  18        0.79        0.79      0.93 o 
   2   4  18        4.00        4.13      1.08 o 
   3   4  18        8.32        9.67      1.49 o 
   4   4  18        1.53        3.75      1.60 o 
   5   4  18        1.54        2.08      1.18 o 
   6   4  18        0.20        0.35      1.08 o 
   7   4  18        3.67        5.65      1.39 o 
  -2   5  18        1.23       -0.11      1.30 o 
  -1   5  18        5.75        4.00      2.37 o 
   0   5  18        1.78        3.75      2.75 o 
   1   5  18        3.09        3.45      1.01 o 
   2   5  18        1.63        2.09      1.00 o 
   3   5  18        0.20        0.51      1.67 o 
   4   5  18        2.39        2.83      1.47 o 
   5   5  18        9.93        9.85      1.59 o 
   6   5  18        0.13        1.62      1.20 o 
   7   5  18        1.00        2.25      1.19 o 
  -2   6  18        0.47        0.72      1.34 o 
  -1   6  18        1.70       -0.11      1.23 o 
   0   6  18        9.21        8.15      1.44 o 
   1   6  18        4.44        4.86      1.85 o 
   2   6  18        3.72        3.72      1.20 o 
   3   6  18        0.46        1.46      1.21 o 
   4   6  18        0.39        1.05      1.16 o 
   5   6  18        7.29        6.77      1.45 o 
   6   6  18       18.48       21.99      4.01 o 
   7   6  18       11.19       12.68      1.51 o 
  -1   7  18        8.07        8.06      1.56 o 
   0   7  18        0.64       -0.81      1.19 o 
   1   7  18        0.16       -1.44      1.44 o 
   2   7  18        1.18        2.11      1.15 o 
   3   7  18        2.30        2.16      1.30 o 
   4   7  18       11.55       15.24      3.45 o 
   5   7  18        1.31        0.81      1.37 o 
   6   7  18        6.63        6.13      1.41 o 
   7   7  18        0.67        0.88      0.89 o 
  -1   8  18        0.62        0.52      1.27 o 
   0   8  18        2.66        4.24      2.09 o 
   1   8  18        1.11        0.62      1.85 o 
   2   8  18        0.37       -1.14      1.14 o 
   3   8  18        0.38        1.48      1.32 o 
   4   8  18        7.32        6.38      1.56 o 
   5   8  18        0.02       -0.42      1.11 o 
   6   8  18       11.05       10.72      1.34 o 
   0   9  18        0.53       -1.11      1.29 o 
   1   9  18       10.75        7.68      2.37 o 
   2   9  18       16.45       21.44      2.05 o 
   3   9  18        6.38        7.85      1.51 o 
   4   9  18        0.08        0.69      1.17 o 
   5   9  18        8.89        8.48      1.37 o 
   6   9  18        1.61        1.38      1.80 o 
   1  10  18        0.36       -1.98      2.07 o 
   2  10  18        0.75       -1.86      1.88 o 
   3  10  18        7.02        8.71      1.64 o 
   4  10  18        9.78       11.78      2.05 o 
   5  10  18        0.84        2.42      1.25 o 
   1  -3  19        1.93        2.86      2.60 o 
  -1  -2  19        8.34       11.19      1.95 o 
   0  -2  19        0.09        0.70      1.84 o 
   1  -2  19        0.93       -1.24      2.23 o 
   2  -2  19        0.06        2.27      1.83 o 
   3  -2  19        6.07        8.80      1.99 o 
  -1  -1  19        0.25        1.15      1.54 o 
   0  -1  19        2.87        5.93      1.56 o 
   1  -1  19        1.45        3.97      1.79 o 
   2  -1  19        6.51       12.96      2.19 o 
   3  -1  19        2.52        3.78      1.74 o 
   4  -1  19        1.46        1.69      1.21 o 
  -2   0  19        0.15       -0.07      2.15 o 
  -1   0  19        0.00       -0.82      1.41 o 
   0   0  19       22.77       24.75      1.87 o 
   1   0  19        6.27       10.11      2.95 o 
   2   0  19        1.92        3.20      1.36 o 
   3   0  19        3.15        3.80      1.70 o 
   4   0  19        0.40        2.53      1.31 o 
   5   0  19        3.06        5.51      1.54 o 
  -2   1  19       17.19       17.62      2.12 o 
  -1   1  19        0.00        0.47      1.34 o 
   0   1  19        0.29        1.79      1.22 o 
   1   1  19        2.43        2.70      1.74 o 
   2   1  19        0.21        0.18      1.53 o 
   3   1  19        0.47        0.36      1.17 o 
   4   1  19       26.32       33.11      2.49 o 
   5   1  19       14.00       20.38      2.15 o 
  -2   2  19        0.37       -0.19      1.31 o 
  -1   2  19        1.19        0.28      1.28 o 
   0   2  19       14.52       18.08      2.28 o 
   1   2  19        0.60        0.96      1.78 o 
   2   2  19        0.33        0.23      1.12 o 
   3   2  19        1.27        1.15      1.11 o 
   4   2  19        0.85        4.92      1.41 o 
   5   2  19        0.64        0.15      1.21 o 
   6   2  19       16.92       22.21      2.12 o 
  -2   3  19        2.30        3.10      1.58 o 
  -1   3  19        3.18        3.66      1.36 o 
   0   3  19        1.48        0.03      1.14 o 
   1   3  19        2.80       -0.11      1.56 o 
   2   3  19        3.02        5.21      1.39 o 
   3   3  19        5.25        4.59      1.44 o 
   4   3  19        1.14        0.24      1.12 o 
   5   3  19        1.38        4.05      1.74 o 
   6   3  19       20.18       26.88      3.35 o 
  -2   4  19        1.13        2.13      2.08 o 
  -1   4  19        4.36        5.95      1.82 o 
   0   4  19        0.00       -1.16      1.16 o 
   1   4  19        0.18       -0.86      1.53 o 
   2   4  19        0.00       -0.35      0.97 o 
   3   4  19        4.47        5.78      1.41 o 
   4   4  19        2.03        2.49      1.49 o 
   5   4  19        0.37        1.83      1.62 o 
   6   4  19        2.45        3.05      1.42 o 
  -1   5  19       12.83        9.36      1.61 o 
   0   5  19       11.74       15.82      2.00 o 
   1   5  19        5.37        5.65      1.92 o 
   2   5  19        1.36        2.40      1.26 o 
   3   5  19        0.13       -1.04      1.09 o 
   4   5  19        0.05        1.37      1.20 o 
   5   5  19        0.21        2.14      1.60 o 
   6   5  19       10.57       16.24      2.29 o 
  -1   6  19        3.03        1.12      1.64 o 
   0   6  19        0.24        1.58      1.24 o 
   1   6  19        1.82        0.52      1.78 o 
   2   6  19        0.31        0.68      1.46 o 
   3   6  19        0.44        2.50      1.25 o 
   4   6  19        1.32        1.20      1.28 o 
   5   6  19        1.09        1.03      1.22 o 
   6   6  19        5.59        8.05      1.60 o 
   0   7  19        7.13        2.29      1.89 o 
   1   7  19       11.34       14.53      2.48 o 
   2   7  19        2.79        2.21      1.25 o 
   3   7  19        0.13        0.46      1.94 o 
   4   7  19        7.00        6.93      2.53 o 
   5   7  19        1.24        1.34      1.25 o 
   6   7  19       13.42       14.12      1.84 o 
   0   8  19        0.59        1.39      1.60 o 
   1   8  19        0.74       -1.32      1.93 o 
   2   8  19        0.12       -0.91      1.28 o 
   3   8  19        2.51        2.42      1.54 o 
   4   8  19        0.80        0.72      1.41 o 
   5   8  19        2.08        3.20      1.39 o 
   2   9  19        0.07       -1.19      2.21 o 
   3   9  19        5.13        2.53      1.37 o 
   4   9  19        0.62        1.55      1.20 o 
   5   9  19        0.21       -0.52      1.01 o 
   1  -1  20        8.14       10.52      3.08 o 
   2  -1  20        0.22        1.06      3.62 o 
   0   0  20       11.50       14.95      2.32 o 
   1   0  20        0.01       -0.42      2.65 o 
   2   0  20        1.06        1.83      1.74 o 
   3   0  20        0.74        2.72      1.63 o 
   0   1  20        0.96        2.85      1.28 o 
   1   1  20        8.31        8.34      2.05 o 
   2   1  20        5.91        9.73      2.17 o 
   3   1  20        0.00       -0.53      1.51 o 
   4   1  20        6.27        9.23      1.67 o 
  -1   2  20        2.08        1.71      1.32 o 
   0   2  20        0.02        0.82      1.86 o 
   1   2  20       18.50       19.59      2.46 o 
   2   2  20        0.78        1.83      1.37 o 
   3   2  20        5.77        5.95      1.86 o 
   4   2  20        0.17        1.48      1.37 o 
  -1   3  20        9.31       12.87      2.49 o 
   0   3  20        0.41        0.93      1.16 o 
   1   3  20        0.01       -0.57      1.81 o 
   2   3  20        1.09        4.90      1.51 o 
   3   3  20        0.44       -0.66      1.43 o 
   4   3  20        1.83        2.24      1.26 o 
   5   3  20        8.11       12.03      1.77 o 
   0   4  20        0.06        0.05      1.16 o 
   1   4  20        1.84        2.81      1.89 o 
   2   4  20        7.08        3.60      1.45 o 
   3   4  20        9.76       10.73      1.66 o 
   4   4  20        2.30        4.25      1.41 o 
   5   4  20        1.14        2.53      1.62 o 
   0   5  20        7.52       12.52      1.61 o 
   1   5  20        0.00       -1.33      2.42 o 
   2   5  20        2.72        5.03      1.51 o 
   3   5  20        0.01        0.79      1.24 o 
   4   5  20        0.30        2.04      1.32 o 
   5   5  20        0.14        1.16      1.22 o 
   0   6  20        0.00        3.47      1.61 o 
   1   6  20        0.03       -0.65      3.44 o 
   2   6  20        3.69        3.02      1.28 o 
   3   6  20        3.16        5.35      1.79 o 
   4   6  20       11.39       12.95      3.06 o 
   5   6  20        0.90        1.71      1.33 o 
   1   7  20        0.17       -1.74      1.88 o 
   2   7  20        0.07       -0.19      1.47 o 
   3   7  20        0.12       -0.61      1.30 o 
   4   7  20        0.22        3.03      1.38 o 
   3   8  20        1.45        1.68      1.50 o 
   2   3  21        4.63        4.99      1.94 o 
   3   3  21        4.93        7.66      2.76 o 
   2   4  21       12.31       11.87      2.30 o 
   3   4  21        0.47        1.89      1.80 o 
                                                 
